# Supplementary material for: Small variable segments constitute a major type of diversity of bacterial genomes at the species level
Source: Genome Biol. 2010 Apr 30;11(4):R45. doi: 10.1186/gb-2010-11-4-r45 (PMC2884548; doi:10.1186/gb-2010-11-4-r45)
Supplement: Additional file 4 — List of genes containing microdiversity loci in the E. coli five-genome alignments. [file gb-2010-11-4-r45-S4.XLS]

## Sheet: intraG_prot_coli5
Table S1: E. coli alignment intragenic microdiversity loci, for which amino-acid sequence is changed
gene name	ref genome	VS coordinate	Lengths in nt of the VS on	annotated function	AA content of the VS in strains K12_IAI1_SAK_UMN_CFT
or accession		on ref genome (begin)	K12-IAI1-SAK-UMN-CFT
aapQ	K12	3418620	32-32-32-32-32	amino-acid transporter subunit ; membrane component of ABC superfamily	QAVSAFDLAFLS_QAVSAFDLAFLS_QAVSAFDLAFLS_QAVSAFDLAFLS_QAVSALDLVFLS
aas	K12	2973875	34-34-34-34-34	fused 2-acylglycerophospho-ethanolamine acyl transferase ; acyl-acyl carrier protein synthetase	ILLGLFLPVRPVF_ILLGLFLPVRPVF_ILLGLFLPVRPVF_ILLALFLPVRPVF_ILLALFLPVRPVF
accA	K12	209193	22-22-22-22-22	acetyl-CoA carboxylase carboxytransferase alpha subunit	GVPVVCTVI_GVPVVCTVI_GVPVVCTVI_SVPTICTVI_SADSRYAKA
aceK	K12	4217168	22-22-22-22-22	isocitrate dehydrogenase kinase/phosphatase	LGTDNLAES_LGTDNLAES_LGPENLSKS_LGTDNLAES_LGTDNLAES
aegA	K12	2583206	28-28-28-28-28	fused putative oxidoreductase: FeS binding subunit ; NAD/FAD-binding subunit	VLTPVAAGKVK_VLTPVAAGKVK_VLTPVAAGKVK_VLTPVAAGKVK_VLTPVAVGKVK
amiB	K12	4394473	54-54-54-54-48	N-acetylmuramoyl-l-alanine amidase II	PPPPPPPPVVAKRVETPAV_PPPPPPPPVVAKRVETPAV_PPPPPPPPVVVKRVETPTV_PPPPPPPPVVAKRVETPAV_PPSPPPMVAKRVETPAV
araE	K12	2978996	25-25-25-25-25	arabinose transporter	FGITCSTTTN_FGITCSTTTN_FGITCSTTTN_GLLGGMSWES_FGITCSTTTN
araF	K12	1983394	21-21-21-21-21	L-arabinose transporter subunit ; periplasmic-binding component of ABC superfamily	ADIIGIGI_ADIIGIGI_ADIIGIGI_ADIIGIGI_SNIIGIGI
argI	K12	4475657	82-82-82-82-82	ornithine carbamoyltransferase 1	VTECRALAQQNGGNITLTEDVAKGVEGAD_VTECRALAQQNGGNITLTEDVAKGVEGAD_VTECRALAQQNGGNITLTEDVAKGVEGAD_VTECRALAQQNGGNITLTEDVAKGVEGAD_VAECSALAQKHGGKITLTEDIASGVKGAD
artJ	K12	899751	25-25-25-25-25	arginine transporter subunit ; periplasmic-binding component of ABC superfamily	ALLASFTFGA_ALLASFTFGA_ALLASCAFGA_ALLASFTFGA_ALLASFTFGA
artQ	K12	901183	33-33-33-33-33	arginine transporter subunit ;membrane component of ABC superfamily	FVQIPVQMDIEN_FVQIPVQMDIEN_IVEIPVQMQIEN_FVQIPVQMDIEN_FVQIPVQMDIEN
aslB	K12	3981499	64-64-64-64-64	regulator of arylsulfatase activity	NRTSAQQPLQVYDFLCDAGVEFI_NRTSAQQPLQVYDFLCDAGVEFI_NRTSAQQPLQVYDFLCDAGVEFI_NRTSALQPLQVYDFLCDAGAEFI_NRTSALQPLQVYDFLCDAGVEFI
astB	K12	1825264	24-24-24-24-24	succinylarginine dihydrolase	GYLNELLAA_GYLNELLAA_GYLNELLAA_GYLNELLAA_RYLNELLAA
bcsE	K12	3695098	37-37-37-37-37	conserved hypothetical protein	GIWTLVQSEEAEIQ_GIWTLVQSEEAEIQ_GIWTLVQSEEAEIQ_GIWTLVQSEEAEIQ_GCWTLVQHQEAEIQ
bisC	K12	3712333	61-61-61-61-61	biotin sulfoxide reductase	AQERGIQDGDTVRLWNARGQIL_AQARGITEGDMVRVWNSRGQIL_AQARGIQDGDTVRLWNARGQIL_AQARGIQDGDIVRLWNARGQIL_AQTRGIQDGDTVRLWNSRGQIL
btuE	K12	1791660	31-31-31-31-31	putative glutathione peroxidase	EKFLVGRDGKVI_EKFLVGRDGLVI_EKFLVGRDGLVI_EKFLVGRDGLVI_EKFLVGRDGKVI
carB	K12	32904	28-28-28-28-28	carbamoyl-phosphate synthase large subunit	AIEMAVEKAKE_AIEMAVEKAKE_AIEMAVEKAKE_TIEMAVEKAKE_TIEMAVEKAKE
chbC	K12	1818660	79-79-79-79-79	N,N'-diacetylchitobiose-specific enzyme IIC component of PTS	VRRNWVIKLPDSVPASVSRSFSALIPGF_VRRNWVIKLPDSVPASVSRSFSALIPGF_VRRNWVIKLPDSVPASVSRSFSALIPGF_VRRNWVIKLPDSVPASVSRSFSALIPGF_VHRNWVIKLPDSVPTSVSRSFSALIPGF
chbF	K12	1815820	28-28-28-28-28	cryptic phospho-beta-glucosidase NAD(P)-binding	ASGQLKASSVK_ASGQLKASSVK_ASGQLKASGVK_ASGQLKASGVK_ASGQLKASGVK
cirA	K12	2243247	34-34-22-22-34	ferric iron-catecholate outer membrane transporter	VGFETGANGRRIP_VGFETRANGRRIP_VGFTANGVP_VGFTANGVP_VGFETGANGRRIP
citA	K12	651640	37-37-37-37-37	sensory histidine kinase in two-component regulatory system with citB	KIIASNDSVISAVK_KIIASNDSVISAVK_KIIASNDSVISEVK_KIIASNDSIISAVK_KIIASNDSIISAVK
crcA	K12	656244	22-22-22-22-22	palmitoyl transferase for Lipid A	VGYGPVTFQ_VGYGPVTFQ_VGYGPVTFQ_VGYGPVTFQ_VGYGPATFQ
cstA	K12	630380	21-21-21-21-21	carbon starvation protein	SITPDTLN_SITPDTLN_AITPDTLN_AITPDTLN_AITPDTLN
cusA	K12	598770	61-61-55-61-61	copper/silver efflux system membrane component	NGEGEVAGGVVILRSGKNAREV_NGEGEVAGGVVILRSGKNAREV_NGEVVGGVVILRSGKNAREV_SGEGEVAGGVVILRSGKNAREV_NGEGEVAGGVVILRSGKNAREV
cusS	K12	593517	25-25-25-25-25	sensory histidine kinase in two-component regulatory system with CusR senses copper ions	INLPVGPLVD_NWRMINLPVG_ISLPVGPLVD_INLPVGPLVD_INLPVGPLVD
cyaA	K12	3989811	29-29-29-29-29	adenylate cyclase	DYVMTLYAQGV_DYVMTLYAQSV_DYVMTLYAQGV_DYVMTLYAQGV_DYVMTLYAQGV
cycA	K12	4428246	103-103-103-103-103	D-alanine/D-serine/glycine transporter	AITAYAQFWFPDLSDWVASLAVIVLLLTLNLATVKM_AITAYAQFWFPDLSDWVASLAVIVLLLTLNLATVKM_AITAYAQFWFPDLSDWVASLAVIVLLLTLNLATVKM_AITAYAQFWFPDLSDWVASLAVIVLLLTLNLATVKM_AITAYAQFWFPGLSDWVASLSVIILLLVLNLATVKM
cysC	K12	2871949	28-28-28-28-28	adenosine 5'-phosphosulfate kinase	HPVTVQQRELH_HPVTVQQRELH_HPVTVQQRELH_HPVTVQQRELH_HPVTPQQREQH
dapD	K12	185654	22-22-22-22-22	2,3,4,5-tetrahydropyridine-2-carboxylate N-succinyltransferase	ADYDEARFQ_ADYDEARFQ_ADYDEARFQ_ANYDEARFQ_ANYDEALFQ
dcp	K12	1624571	37-37-37-37-37	dipeptidyl carboxypeptidase II	VEIRAQQATLLGFP_VEIRAQQAKLLGFP_VEIRAQQATLLGFP_VEIRAQQAKLLGFP_VEIRAQQAKLLGFP
dinD	K12	3815812	217-217-217-217-217	DNA-damage-inducible protein	IKLINANGAEQWSARQLGKLLGYSEYRHFIPVLTRAKEACENSGHTIDDHFEEILDMVKIGSNAKRALKDIVLS_IKLINANGAEQWSARQLGKLLGYSEYRHFIPVLTRAKEACENSGHTIDDHFEEILDMVKIGSNAKRALKDIVLS_IRHYGTEGQEFWSARELAPLLDYRDWRNFQKVLARATQACEASNQAASDHFVETTKMVVLGSGAQRELEDVHLS_IKLINANGAEQWSARQLGKLLGYSEYRHFIPVLTRAKEACLNSGHTIDDHFEEILDMVKIGSNAKRALKDIVLS_IRHYGTEGQEFWSARELAPLLDYRDWRNFQKVLARATQACEASNQAASDHFVETTKMVVLGSGAQRELEDVHLS
dinD	K12	3816223	269-47-269-269-269	DNA-damage-inducible protein	VEAAQQAGVATATDFAIFQNHGYQGLYGGLDQKAIHQRKGLKKNQKILDHMGSTELAANLFRATQTEEKLKRDGVNSKQQANTTHFDVGRK_VEAAQQANTTHFDVGSK_VEAAQQAAVATATDFAIFQNHGYQGLYGGLDQKAIHQLKGLKKSQKILDHMGSTELAANLFRATQTEEKLKRDGVNSKQQANTTHFDVGSK_VEAAQQAGVATAIDFAIFQNHGYRGLYGGLDQKAIHQRKGLKKSQKILDHMGSTELAANLFRATQTEEKLKRDGVNSKQQANTTHFDVGSK_VEAAQQAGVATAIDFAIFQNHGYRGLYGGLDQKAIHQRKGLKKSQKILDHMGSTELAANLFRATQTEEKLKRDGVNSKQQANTTHFDVGRK
ECs0338	SAK	360061	0-0-100-100-100	putative reductase	KT_DI_VILRWNIQRGVVVIPKSTHQQRIEENFAIWDFSLT_VILRWNIQRGVVVIPKSTHQQRIEENFAIWDFSLT_VILRWNIQRGVVVIPKSTHQQRIEENFAIWDFSLT
ECs0882	SAK	963071	0-0-22-0-0	hypothetical protein	-_-_FELDKNIQN_-_-
ECs2338	SAK	2308257	0-0-96-0-0	putative membrane protein	AT_KL_KLEQQQANAEPEQQVDPRKAAVEAAIARAKARK_KL_KL
ECs2338	SAK	2308382	0-0-112-0-0	putative membrane protein	-_-_PEQQVDPRKAAVEAAIARAKARKLEQQQANAEPEEPVDP_-_-
ECs3284	SAK	3255241	0-0-26-26-26	cell division protein involved in FtsZ ring	-_-_RPAQPVQQPV_RPAQPVQQPV_RPTQPVQQPV
ECs5301	SAK	5432840	0-0-25-0-0	hypothetical protein	DE_IA_IAERIHNDDC_IA_IA
elaA	K12	2379161	199-199-199-199-199	putative acyltransferase with acyl-CoA N-acyltransferase domain; UPF0039 family	DDDLEPVVIGRVIVSEALRGEKVGQQLMSKTLETCTHHWPDKPVYLGAQAHLQNFYQSFGFIPVTEVY_DDDLEPVVIGRVIVSEALRGEKVGQQLMSKTLETCTHHWPDKPVYLGAQAHLQNFYQSFGFIPVTEVY_DDDLEPVVIGRVIVSEALRGEKVGQQLMSKTLDTCTHHWPDKPVYLGAQAHLQNFYQSFGFIPVTEIY_DDDLEPVVIGRVIVSEALRGEKVGQQLMNKTLETCTRHWPDKPVYLGAQAHLQNFYQSFGFIPVTEVY_DDELQPVVIGRVIVSEALRGEKIGQQLMSKALESCTRRWPEKPIYLGAQAHLQNFYGQFGFIPVTDIY
entC	K12	624893	22-22-22-22-22	isochorismate synthase 1	PSSPQLITT_PSSPQLITT_PSSPQLITT_PSSPQLITT_TSSPQLITT
entD	K12	608743	87-87-87-87-87	phosphopantetheinyltransferase component of enterobactin synthase multienzyme complex	SEIQTDAGFLDYQIISWNKQQVIIHRENEM_SEIQTDAGFLDYQIISWNKQQVIIHRENEM_SEIQTDAGFLDYQIISWNKQQVIIHRENEM_SKIQAAQGFLDYQIISWNKQRIIIRLEDEQ_SEIQTDADFLDYQIISRNKQQVIIHRENEM
entF	K12	615078	23-23-23-23-23	enterobactin synthase multienzyme complex component ATP-dependent	SDVPNLTSL_SDVPNLTSL_ADVPDLTNL_ADVPDLTSL_SDIPNLTSL
eutA	K12	2564662	38-38-38-38-38	reactivating factor for ethanolamine ammonia lyase	TLILEQYHAAGIEP_TLILEQYQAAGIAP_SLILEQYQAAGIAP_SLIFEQYQAAGIAP_TLILEQYQAAGIAP
eutG	K12	2566425	78-78-78-78-78	putative alcohol dehydrogenase in ethanolamine utilization; ethanolaminosome	AEVGIGKRLGDVGATSAHYGAWAQAAL_AEVGIGKRLGDVGATSAHYGAWAQAAQ_AEVGIGKRLGDVGATSAHYGAWAQAAL_AEVGINKRLADVGATTGHYGAWAQAAL_AEVGIGKRLGDVGATSAHYGAWAQAAL
eutI	K12	2570814	28-28-28-28-28	putative phosphotransacetylase subunit	APKLVVDGELQ_APKLVVDGELQ_APKLVVDGELQ_APQLVVDGELQ_APKLVVDGELQ
eutT	K12	2571848	81-81-0-81-81	putative cobalamin adenosyltransferase in ethanolamine utilization	WQPWLADIRSRLGNIMRADALGEPLGCQ_WQPWLADIRSRLGNIMRADALGEPLGCQ_-_WQPWLADIRSRLGNIMRADALGEPLACQ_WQPWLADIRSRLGNIMRADALGEPLGCQ
evgS	K12	2484402	34-34-34-34-34	hybrid sensory histidine kinase in two-component regulatory system with EvgA	LCNLPASDNAVYI_LCNLPASDNAVYI_LCNLPASEHAVYI_LCNLPASDHAVYI_LCNLPASEHAVYI
fadD	K12	1887276	28-28-28-28-28	acyl-CoA synthetase (long-chain-fatty-acid--CoA ligase)	LSTAKGTVVNF_LSTAKGTVVNF_LSTAKGTLVNF_LSTAKGTVVNF_LSTAKGTVVNF
fadL	K12	2460440	172-172-172-172-184	long-chain fatty acid outer membrane transporter	FDDSPVPAQNRSISIPDQDRFWLSAGTTYAFNKDASVDVGVSYMHGQSVKINEGPYQFE_FDDSPVPAQNRSISIPDQDRFWLSAGTTYAFNKDASVDVGVSYMHGQSVKINEGPYQFE_FDDSPVPAQNRSISIPDQDRFWLSAGTTYAFNKDASVDVGVSYMHGQSVKINEGPYQFE_FDDSPVPAQNRSISIPDQDRFWLSAGTTYAFNKDASVDVGVSYMHGQSVKINEGPYQFE_YDDSPVPADKRSISIPDQDRLWLSAGLTYAFNEDASIDVGASYMHGQKVKFTEGEGAAAYSFE
fepA	K12	610830	37-37-37-37-37	iron-enterobactin outer membrane transporter	GDTQNTNSDSYTRS_GDTQNTNSDAYTRS_GDTQNTNSDAYTRS_GDTQNTNSDSYTRS_GDTQNTNSDAYTRS
fes	K12	612907	32-32-32-32-32	enterobactin/ferric enterobactin esterase	QEGVLLEKLKAG_QEGVLLEKLKAG_QEGVLLEKLKAG_QEGVLLEQLKAG_QEGMLLEQLNTG
fhiA	K12	248754	28-28-28-28-28	flagellar system protein promoterless fragment (pseudogene)	TVLVASSTVTK_TVLVASSAVTK_TVLVASSAVTK_TVLVASSTLTK_TVLVASSAVTK
fhuA	K12	168491	226-226-226-244-244	ferrichrome outer membrane transporter	ENKTSQNSVYGYGVCSDPANAYSKQCAALAPADKGHYLARKYVVDDEKLQNFSVDTQLQSKFATGDIDHTLLTGVDF_ENKTSQNSVYGYGVCSDPANAYSKQCAALAPADKGHYLARKYVVDDEKLQNFSVDTQLQSKFATGDIDHTLLTGVDF_ENKTSQNSVYGYGVCSDPANAYSKQCAALAPADKGHYLARKYVVDDEKLQNFSVDTQLQSKFATGDIDHTLLTGVDF_QNKVSQKSVYGYGMCSDPLYTKDDDALKASPCLSIPQSEWNHTLTRQYVIDNEKLENFSVDTQLQSKFATGSVEHTLLTGVDF_QNKVSQKSVYGYGMCSDPLYTKDQEALKASPCLSIPQSQWGHTLTRQYVIDNEKLENFSVDTQLQSKFATGSVDHTLLTGV…
fhuA	K12	168740	145-145-145-142-142	ferrichrome outer membrane transporter	INAWFGYDDSVPLLNLYNPVNTDFDFNAKDPANSGPYRILNKQKQTGVYV_INAWFGYDDSVPLLNLYNPVNTDFDFNAKDPANSGPYRILNKQKQTGVYV_INAWFGYDDSVPLLDLYNPVNTDFDFNAKDPANSGPYRILNKQKQTGVYV_IDSWFGYAGSVAPSDIYNLDRSDFDFGAHPDPSGPYRVLLKQKQTGLYV_IDSWFGYAGSVAPSDIYNLDRSDFDFGAHPNPSGPYRVLLKQKQTGLYV
fhuA	K12	168914	400-400-400-400-400	ferrichrome outer membrane transporter	VLVTLGGRYDWADQESLNRVAGTTDKRDDKQFTWRGGVNYLFDNGVTPYFSYSESFEPSSQVGKDGNIFAPSKGKQYEVGVKYVPEDRPIVVTGAVYNLTKTNNLMADPEGSFFSVEGGEIRARGVEIEAKAALS_VLVTLGGRYDWADQESLNRVAGTTDKRDDKQFTWRGGVNYLFDNGVTPYFSYSESFEPSSQVGKDGNIFAPSKGKQYEVGVKYVPEDRPIVVTGAVYNLTKTNNLMADPEGSFFSVEGGEIRARGVEIEAKAALS_VLVTLGGRYDWADQESLNRVAGTTDKRDDKQFTWRGGVNYLFDNGVTPYFSYSESFEPSSQVGKDGNIFAPSKGKQYEVGVKYVPEDRPIVVTGAVYNLTKTNNLMADPEGSFFSVEGGEIRARGVE…
fimA	K12	4541619	29-29-29-29-29	major type 1 subunit fimbrin (pilin)	ATGAATPGAAN_ATGAATPGAAN_AIGEATPGAAN_ATGAATPGAAN_AIGAATPGAAN
flgE	K12	1132279	31-31-31-31-31	flagellar hook protein	DPLPTVTPFSAS_DPLPTVTPFSAS_DPLPSVNAFDAS_DPLPSVNAFDAS_DSLPSVNAFDAS
flgE	K12	1132441	133-130-130-130-130	flagellar hook protein	SDPNSIAKTATTLEFNANGTLVDGAMANNIATGAINGAEPATFSLS_SDPTGTAEPAMKLVFNANGVLTSNPTENITTGAINGADPATFSLS_SDPTGTAEPAMKLVFNANGVLTSNPTENITTGAINGAEPATFSLS_SDPTGTADHAMTLVFNANGVLTSNPTANITTGAINGADPATFSLS_SDPTGTAEPAMTLVFNANGVLTSDPTKDITTGAINGADPATFSLS
fliD	K12	2002099	22-22-0-22-22	flagellar filament capping protein	LFSATSTTS_LFSATSTTS_-_LFSATSTTS_LFSATSTTS
fpr	K12	4112181	34-34-34-34-34	ferredoxin-NADP reductase	AAGFFVLDEVPHC_AAGFFVLDEVPDC_AAGFFVLDEVPDC_AAGFFVLDEVPDC_AAGFFVLDEVPDC
frwC	K12	4141203	28-28-28-28-28	enzyme IIC component of PTS	IAAVGICIPPL_IAAVGICIPPL__IAAVGICIPPL_IAAVGICVPPL
ftsK	IAI1	939431	0-39-0-41-39	DNA-binding membrane protein required for chromosome resolution and partitioning	VQ_VQQPYYAPAPEQPV_VA_SAQQSYYAPAPEQSV_VQQPYYAPAPEQPV
ftsK	IAI1	940425	0-46-124-46-0	DNA-binding membrane protein required for chromosome resolution and partitioning	-_APQQQYQQPQQPVPPQQ_APQQQYQQPQQPVAPQPQYQQPQQQVAPQPQYQQPQQPVAPQQ_APQQQYQQPQQPVAPQQ_-
ftsK	IAI1	940497	0-88-49-166-0	DNA-binding membrane protein required for chromosome resolution and partitioning	-_PVAPQQQYQQPQQPVPPQQQYQQPQQPVAPQ_PVAPQPQYQQPQQPVAPQ_PVAPQQQYQQPQQQVAPQPQYQQPQQPVAPQQQYQQPQQPVAPQQQYQQLQQPVAPQ_-
ftsK	K12	934750	151-151-34-34-166	DNA-binding membrane protein required for chromosome resolution and partitioning	QQPVAPQPQYQQPQQPVAPQQQYQQPQQPVAPQQQYQQPQQPVAPQPQDTLL_QQQVAPQPQYQQPQQPVAPQPQYQQPQQPVAPQPQYQQPQQPVAPQQQDTLL_QQPVAPQPQDTLL_QQPVAPQPQDTLL_QQPVAPQPQYQQPQYQQPQQPVAPQQQYQQPQQPVTQQPQYQQPQQPVVPQPQDTLL
fxsA	K12	4367028	28-28-28-28-28	inner membrane protein	HLRFSRMPGGG_HLRFSRMPGGG_-_HLRFSRMPGGG_HLRFSRMPGGG
galM	K12	787170	29-29-29-29-29	galactose-1-epimerase (mutarotase)	FLGGTPSRGTE_FLGGTPSRGTE_YLGGTPSRGTE_YLGGTPSRGTE_FLGGTPSRGTE
garK	K12	3269181	25-25-25-25-25	glycerate kinase I	NPLVGDNGAS_NPLVGDNGAS_NPLVGDNGAS_NPLVGDNGAS_NPLVGDSGAS
glpK	K12	4114862	43-43-43-43-43	glycerol kinase	EHLKRDGLEDYIRSNT_EHLKRDGLEDYIRSNT_EHLKRDGLEDYIRSNT_EHLKRDGLEDYIRSNT_EHLKRDGMEEYIRNNT
gmr	K12	1344631	27-27-27-27-27	modulator of Rnase II stability	TTEPDRTLQL_TTEPDRTLQL_TTEPERTLQL_TTEPERTLQL_ITEPDRILQL
gntP	K12	4548993	28-28-28-28-28	fructuronate transporter	VQLSVIIIGLI_VQLSVIIIGLI_VQLSVIIIGLI_VQLSVIIIGLI_VQISVIIIGLI
gshB	K12	3090021	95-95-95-95-95	glutathione synthetase	DLYLINGEARAHTRTLNVKQNYEEWFSFVGEQD_DLYLINGEARAHTRTLNVKQNYEEWFSFVGEQD_DLYLINGEARAHTRTLNVKQNYEEWFSFVGEQD_DLYLINGEARAHTRTLNVKQNYEEWFSFVGEQD_DLYLINGEARARTRTLSVEQNYDKWYEFTGEQD
hcr	K12	910792	25-25-25-25-25	HCP oxidoreductase NADH-dependent	LLAGVPDLAS_LLAGVPDLAS_LLTRVPDLAS_LLAGVPDLAS_LLAGVPDLAS
hemL	K12	174094	25-25-25-25-25	glutamate-1-semialdehyde aminotransferase (aminomutase)	GVVPDLTCLG_GVEPDLTCLG_GVEPDLTCLG_GVEPDLTCLG_GVEPDLTCLG
hemX	IAI1	4015519	0-53-29-41-47	putative uroporphyrinogen III methylase	-_PAPAPAPAPAPAPAPQGDT_PAPAPAPQADT_PAPAPAPAPAPQADT_PAPAPAPAPAPAPQADA
hypF	K12	2835158	33-33-33-33-33	carbamoyl phosphate phosphatase and maturation protein for [NiFe] hydrogenases	TEFTIRQSTGGT_TEFTIRQSTGGT_TEFTIRQSAGGA_TEFTIRQSTGGT_TEFTIRQSAGGV
iap	K12	2874962	28-28-28-28-28	aminopeptidase in alkaline phosphatase isozyme conversion	YAPLSDADADA_YAPLSDADADA_YAPQSDADADA_YAPLSDADADA_YAPLSDADADA
intragenic mutator: 209
lacZ	K12	362908	40-40-40-40-40	beta-D-galactosidase	GSGQMAITVDVEVAS_GSGQMAITVDVEVAS_GSGQMAITVDVEVAS_GSGQMAITVDVEVAS_GHGEMVINVDVAVAS
lamB	K12	4247202	85-85-85-85-85	maltose outer membrane porin (maltoporin)	DYTGNADNNANFGKAVPADFNGGSFGRGDS_DYNGDSKVNPNYGKAVPADFNGGSFGRGDS_DYNGDSKVNPNYGKAVPADFNGGSFGRGDS_DYNGDSKVNPNYGKAVPADFNGGSFGRGDS_DYTGSSSTNPYYGKAVSADFNGGSFGRGDS
malE	K12	4243273	22-22-22-22-22	maltose transporter subunit ; periplasmic-binding component of ABC superfamily	VDEALKDAQ_VDEALKDAQ_VDEALKDAQ_VDEALKDAQ_VDAALKDAQ
manA	K12	1686792	24-24-24-24-24	mannose-6-phosphate isomerase	DKSTLLGEA_NKSTLLGEA_DKSTLLGEA_NKSTLLGEA_DKATLLGDA
manZ	K12	1902563	61-61-61-61-61	mannose-specific enzyme IID component of PTS	VSRITDQTGKEHVTTVQTILDQ_VSTITGQDGQTRVTTVQTILDQ_VSRITDQTGKEHVTTVQTILDQ_VSRITDQTGKEHVTTVQTILDQ_
mbhA	K12	250442	56-56-56-56-56	flagellar system protein promoterless fragment (pseudogene)	LLVELAPVFDSLDNKIIITG_LLVELAPVFDSLDNKIIITG_LLVELAPVFDSLDNKIIITG_LLVELAPVFDSLDNKIIITG_
mdtA	K12	2153212	23-23-23-23-23	multidrug efflux system subunit A	EAQSATTPE_EAQSATTPE_EAQSATTPE_EAQSATTSE_ETQSATTPE
mobA	K12	4039911	29-29-29-29-29	molybdopterin-guanine dinucleotide synthase	LELNGKPLWQH_LELNGKPLWQH_LDLNGKPLWQH_LELNGKPLWQH_LELNGKPLWQY
moeA	K12	865223	21-21-21-21-21	molybdopterin biosynthesis protein	EQTEQMDN_EQTEQTDN_EQTEQTDN_EQTEQTDA_EQTEQTDN
mrdB	K12	665114	22-22-22-22-22	cell wall shape-determining protein	PPSLKNTGI_PPSLKNTGI_PPSLKNTGI_PPSLKNTGI_PPSLKNTAI
mtlA	K12	3771344	22-22-22-22-22	fused mannitol-specific PTS enzymes: IIA components ; IIB components ; IIC components	ATRRMQDMK_ATRRMQDMK_ATRRMQDMK_ATRRMQDMK_AARRVQEMK
mtlD	K12	3773377	59-59-59-59-59	mannitol-1-phosphate dehydrogenase NAD(P)-binding	LLGTLEYGLPHKNLIEGIAAA_LLGTLEYSLPHKNLIQGIAGA_LLGTLEYSLPHKNLIQGIAGA_LLGTLEYGLPHKNLIEGIAAA_LLGTLEYGLPHKNLIEGIAAA
mukF	K12	974558	25-25-25-25-25	Involved in chromosome partioning Ca2+ binding protein	GELPEDLEYE_GELPEDLEYE_GELPPDLEYE_GELPEDLEYE_GELPEDLEYE
nanT	K12	3369265	37-37-37-37-37	sialic acid transporter	GTALASLSFSLTFV_GTALASLSFSLTFV_GTALASLSFSLTFV_GTALASLSFSLTFV_GTALGSLSFSLTFV
narH	K12	1283585	22-22-22-22-22	nitrate reductase 1beta (Fe-S) subunit	GQPTVCSET_GQPTVCSET_GQPTVCSET_GQPTVCSET_GQPTICSET
narV	K12	1534012	119-119-119-119-119	nitrate reductase 2 (NRZ) gamma subunit	RGGSSEMLNGVAFVFRLHLVLGMTIFLLFPFTRLVHVWSAP_RGGSSEMLNGVAFVFRLHLVLGMTIFLLFPFTRLVHVWSAP_RGGSSEMLNGVAFVFRLHLVLGMTIFLLFPFTRLVHVWSAP_RGGSSEMLNGVAFVFRLHLVLGMTIFLLFPFTRLVHVWSAP_QGGASTHLDGVAFIFRVHLVLGMTIFLLFPFTRLVHVWSAP
narV	K12	1534177	222-222-222-222-222	nitrate reductase 2 (NRZ) gamma subunit	LPVAAKQLMAMVLGGICGVLTLIGGAGLLWRRLTNQRVRATSTTPDIIIMSILLIQCLLGLSTIPFSAQYPDGSE_LPVAAKQLMAMVLGGICGVLTLIGGAGLLWRRLTNQRVRATSTTPDIIIMSILLIQCLLGLSTIPFSAQYPDGSE_LPVAAKQLMAMVLGGICGVLTLIGGAGLLWRRLTNQRVRATSTTPDIIIMSILLIQCLLGLSTIPFSAQYPDGSE_LPVAVKQQMAMVLGGICGVLTLIGGAGLLWRRLTNQRVRATSTTPDIIIMSILLIQCLLGLSTIPFSAQYPDGSE_LPVAVKQQMAMILGGICGVLTLIGGAGLLVRRLTNPRIRVTSSGADILILAILLIQCILGLTTIPFSAQHPDGSE
narW	K12	1534851	34-34-34-34-34	nitrate reductase 2 (NRZ) delta subunit (assembly subunit)	LFDALLQLAGSSL_LFDALLQLAGSIL_LFDALLQLAGSTL_LFDTLLQLAGSTL_LFDTLLQLAGSTL
nlpA	K12	3837371	26-26-26-26-26	cytoplasmic membrane lipoprotein-28	IQQTGLSPVH_IQQTGLSPVH_IEQTGLSPVN_IQQTGLSPVH_IQQTGLSPVN
norR	K12	2829097	22-22-22-22-22	DNA-binding transcriptional activator	YSFPGNVRE_YRFPGNVRE_YSFPGNVRE_YNFPGNVRE_YNFPGNVRE
nrdE	K12	2799795	28-28-28-28-28	ribonucleoside-diphosphate reductase 2 alpha subunit	TLALQLTDEML_TLALQLTDEML_TLALQLTDEML_TLATQLTDEML_TLATQLTDEML
nuoF	K12	2398927	28-28-28-28-28	NADH:ubiquinone oxidoreductase chain F	GAWGKPTCVNN_GVWGKPTCVNN_GVWGKPTCVNN_GVWGKPTCVNN_GAWGKPTCVNN
nuoM	K12	2390395	28-28-28-28-28	NADH:ubiquinone oxidoreductase membrane subunit M	PMSSGVEYLLM_PMSSGVEYLLM_PMSSGVEYLLM_PMSNGVEYLLM_PMSNGVEYLLM
ompA	K12	1018827	70-82-70-70-82	outer membrane protein A (3a;II*;G;d)	TKSNVYGKNHDTGVSPVFAGGVEYA_KLGYPITDDLDVYTRLGGMVWRADTKANV_TKSNVYGKNHDTGVSPVFAGGVEYA_TKSNVYGKNHDTGVSPVFAGGVEYA_TKANVPGGASFKDHDTGVSPVFAGGVEYA
ompC	K12	2310067	73-73-73-73-73	outer membrane porin protein C	GFGIGGAISSSKRTDAQNTAAYIGNG_GFGIGAAVSSSKRTDAQNTAAYIGNG_GFGIGAAVSSSKRTDDQNSPLYIGNG_GFGIGGAISSSKRTDDQNSPLYIGNG_STDQASVVLIPGTFGAGNCSTNAEAF
ompC	K12	2310163	94-82-82-82-106	outer membrane porin protein C	GKNGNPSGEGFTSGVTNNGRDALRQNGDGVGGS_GKNGSVSGEGMTNNGRDALRQNGDGVGGS_GKNGSVSGEGMTNNGREALRQNGDGVGGS_GKNGSVSGEGMTNNGRGALRQNGDGVGGS_SADTVAVLTQSFTTIVGDAMTSEIRIIFTAYAAILAL
ompF	K12	985516	25-25-25-25-25	outer membrane porin 1a (Ia;b;F)	QEAQPLGNGK_QEAQPLGNGK_QEAQLLGNGK_QEAQPLGNGK_QEESSLGKGK
ompN	K12	1434531	37-37-0-37-37	outer membrane pore protein N non-specific	GVMYDIEGWTDMLP_GVMYDIEGWTDMLP_-_GVMYDIEGWTDMLP_GVMYDIEGWTDMLP
pflB	K12	952487	28-28-28-28-28	pyruvate formate lyase I	GYINKQLEKIV_GYINKQLEKIV_GYINKALEKVV_GYINKALEKVV_DFLKLLVDVTS
phnH	K12	4319049	30-30-30-30-30	carbon-phosphorus lyase complex subunit	STPLNNDIVNQ_ATPLSNDIVNQ_AAPLSNDIVSQ_SAPLSNDIVSQ_AAPLSNDIVNQ
potH	K12	895384	97-97-97-88-88	putrescine transporter subunit: membrane component of ABC superfamily	SKPPGGFKLWLSQLQMKHGRKLVIALPYIWLILL_SKPPGGFKLWLSQLQMKHGRKLVIALPYIWLILL_SKPPGGFKLWLSQLQMKHGRKLVIALPYIWLILL_PKPFKLWLSQLQMKHGRKLVIALPYIWLILL_PKPFKLWLSQLQMKHGRKLVIALPYIWLILL
ppdB	K12	2961274	22-22-22-22-22	conserved hypothetical protein	VVRQDVSGF_VVRQDVSGF_VVRQDVSGF_VTRQDVSGF_VVRQDVSGF
proQ	K12	1913151	61-0-61-61-61	ProP transporter amplifier	EQQAKKREAAATAGEKEDAPRR_-_EQQAKKREAAAAAGEKEDAPRR_EQQAKKREAAAAAGEKEDAPRR_EQQAKKREAAAAAGEKEDAPRR
pyrF	K12	1340097	23-23-23-23-23	orotidine-5'-phosphate decarboxylase	LFGPQFVRE_LFGPQFVRE_LFGPQFVRE_LFGPQFVRE_LFGPQFVSE
rcsD	K12	2312514	24-24-24-24-24	phosphotransfer intermediate protein in two-component regulatory system with RcsBC	RSTENVPST_RSTESLPST_RSTESLPNT_RSTESVPST_RSTESVPST
recB	K12	2950980	32-32-32-32-32	exonuclease V (RecBCD complex) beta subunit	TGVSLSQLSARN_TGVSLSQLSDRD_TGVSLSQLSDRD_TGVSLSQLSDRD_TGVSLNQLSDRD
rffA	K12	3973970	21-21-21-21-21	TDP-4-oxo-6-deoxy-D-glucose transaminase	LAPLAKAG_LAPLAKAG_LAPLAKAG_LAPLAKAG_LAPLAKNG
rseA	K12	2706925	26-26-0-26-26	anti-sigma factor	NNGQQQQVQE_NNGQQQQVQE_-_NNGQQQQVQE_NNGQQQQVQE
rsxC	UMN	1943497	0-0-0-97-0	conserved hypothetical protein	-_-_-_RKLEQQQANAEPEQQVDPRKAAVEAAIARAKARK_-
rsxC	CFT	1869263	0-0-0-0-196	putative 4Fe-4S ferredoxin-type protein fused with unknown protein	-_-_-_-_ANAEPEEQIDPRKAAVEAAIARAKARKLEQQQANAEPEEQIDPRKAAVEAAIARAKARKLEQQQQAN
rsxC	UMN	1943637	0-0-0-101-0	conserved hypothetical protein	-_-_-_VDPRKAAVEAAIARAKARKLEQQQANAEPEEQVDP_-
rsxC	IAI1	1705755	0-96-97-0-0	conserved hypothetical protein	AI_AIARAKARKLEQQQANAEPEEQVDPRKAAVEAA_RKLEQQQANAEPEEQVDPRKAAVAAAIARAKARK_RK_RK
rsxC	K12	1706859	286-94-94-94-97	putative 4Fe-4S ferredoxin-type protein fused with unknown protein	ANAEPEQQVDPRKAAVEAAIARAKARKREQQPANAEPEEQVDPRKAAVEAAIARAKARKLEQQQANAVPEEQVDPRKAAVAAAIARAQAKKAAQQKV_TNAEPEEQVDPRKAAVAAAIARAQAKKAAQQKV_ANAEPEEQVDPRKAAVAAAIARVQAKKAVQQKV_ANAEPEEQIDPRKAAVAAAIARVQAKKAAQQKV_QANAEPEEQVDPRKAAVAAAIARVQAKKAAQQKV
srlE	K12	2824875	23-23-23-23-23	glucitol/sorbitol-specific enzyme IIB component of PTS	MGSTVAVLF_MGSAVAVLF_ARGADVRIV_MGSAVAVLF_MGSAVAVLF
thiP	K12	74234	28-28-28-28-28	fused thiamin transporter subunits of ABC superfamily: membrane components	PGRLALLRLCA_PGRLALLRLCA_PGRLALLRLCA_PGRLALLRLCA_PGRQMLLRLCA
thiQ	K12	72229	25-25-25-25-25	thiamin transporter subunit ; ATP-binding component of ABC superfamily	SALLGITG_SALLGITG_SALLGITG_SALLGITG_SALLGIKG
tilS	K12	212821	22-22-22-22-22	tRNA(Ile)-lysidine synthetase	QWARQYDLR_QWALAHGLR_QWALAHGLR_QWALAHGLR_QWALAHGLR
tolA	K12	776201	93-93-0-93-93	membrane anchored protein in TolA-TolQ-TolR complex	TEAAEKAKAEAEKKAAAEKAAADKKAAAEKAA_TEAAEKAKAEAEKKAAAEKAAADKKAAAEKAA_-_TEAAEKAKAEAEKKAAAEKAAADKKAAAEKAA_TEAAEKAKAEAEKKAAAEKAAADKKAAAEKAA
total intragenic: 279
total nb of genes mutated: 192
trmC	K12	2441249	28-28-28-28-28	fused 5-methylaminomethyl-2-thiouridine-forming enzyme methyltransferase ; FAD-dependent demodification enzyme	TPELAELKQVL_TPELAELKQVL_TPELAKLKQVL_TPELAKLKQVL_TPELAKLKQVL
trmC	K12	2441519	22-22-22-22-22	fused 5-methylaminomethyl-2-thiouridine-forming enzyme methyltransferase ; FAD-dependent demodification enzyme	NVPDYEATL_NVPDYEATL_NVPDYEATL_NVPDYDATL_NVPDYDATL
tus	K12	1682349	34-34-34-34-34	inhibitor of replication at Ter DNA-binding protein	IFAAHLEQHKLLV_AFAAHLEQHKLLV_AFAAHLEQHKLLV_AFAAHLEQHKLLV_AFAAELEQHKLLV
tusD	K12	3473456	43-43-43-43-43	methylsulfur transfer protein	AALRRGVVDETEAGRL_AALRRGIVDETEAGRL_AALRRGVVDEMEAGRL_AALRRGIVDETEAGRL_AALRRGVVDETEAGRL
tyrB	K12	4266277	27-27-27-27-27	tyrosine aminotransferase tyrosine-repressible PLP-dependent	LNTANVQRVA_LNTANVQRVA_LNTANVQRVA_LNTANVQRVA_LNAQNVHRVA
ubiF	K12	695262	28-28-28-28-28	2-octaprenyl-3-methyl-6-methoxy-1,4-benzoquinol oxygenase	VLVNARSYGEA_VLVNARSYGEA_VLVNARSYGEA_VLVNARSHGEA_VLVNARSYGEA
wcaJ	K12	2118424	22-22-22-22-22	putative UDP-sugar lipid carrier transferase	VGPRPHAVA_VGPRPHAVA_-_VGPRPHAVA_VGPRPHAVA
yacH	K12	129533	175-175-175-175-79	hypothetical protein	PQNQQRRDAARERIQSASPEQRQVFKEKVQQRPLNQQQRDNARQRVQSASPEQRQVFREK_PQNQQRREAARERIQSATPEQRQVFKEKVQQRPLNQQQRDNARQRIQSASPEQRQVFREK_PQIQQRRDAARERIQSASPEQRQVFKEKVQQRPLNQQQRDNARQRVQSASPEQRQVFREK_PQNQQRKEAARERIQSASPEQRQVFKEKVQQRPLNQQQRDNARQRVQSASPEQRQVFRKK_PQNQQQRDAARQRIQSASPEQRQVFREK
yacH	K12	129755	100-0-100-100-100	hypothetical protein	SASPEQRQAVRERMQTNPKIQQRREAARERIQSAS_-_SASPEQRQAVHEKMQTNPQNQQRREAARERIQPAS_SASPEQRQAVREKMQTNPQIQQRREAARERIQSAS_SASPEQRQAAREKMQTNPQNQQRREAARQRIQSAS
yacH	K12	130148	22-22-22-22-22	hypothetical protein	PNYRNGVPY_PNYRNGVPY_PNYRNGVPY_PNYRDGVPY_PNYRDGMPY
yacH	CFT	140610	0-0-0-0-39	conserved hypothetical protein	-_-_-_-_DHDHHHHDDDDYHH
yahA	K12	331759	147-147-147-147-147	cyclic di-GMP phosphodiesterase	ISHQKKQLFEKLGIQSDITFWRDIFFQYNPEIISATGSNSHRYINDNHYH_ISHQKKQLYEKLGIQSDITFWRDIFFQYHPQVISGTGNKNNFYIPDNRCH_ISHQKKQLYEKLGIQSDITFWRDIFFQYHPQVISGTGNKNNFYIPDNRCH_ISHQKKQLFEKLGIQSDITFWRDIFFQYNPEIISATGNNSHKYINDNHYH_ISHQKKQLFEKLGIQSDITFWRDIFFQYNPEIISATGNNSHKYINDNHYH
yahD	K12	334743	28-28-28-28-28	putative protein with ankyrin domain	LNDDLTLLRII_LNDDLTLLRII_LNGDLTLLRII_LTGDLTLLRII_LNDDLTLLRII
yahJ	K12	340424	57-57-57-57-57	putative deaminase/amidohydrolase with metallo-dependent hydrolase domain	TSVPLAHAAVAGTLNCEANN_TSVPLAHAAVAGTLNCEANN_TSVPLAHAAVSGTTNCEANN_TSVPLAHAAVSGTIHCDANN_PSVPLAHAGVAGTLNCEANN
yaiU	K12	392574	73-73-73-73-73	hypothetical protein	TGAGAIADYKDKEIIYVNDVNSNATF_TGAGSIADYNGNELIYVNDKNSNATF_TGAGSIADYNGNELIYVNDKNSNATF_TGAGAIADYKDKEIIYVNDVNTNATF_TGAGAIADYKDKEIIYVNDVNSNATF
yajR	K12	445621	22-22-22-22-22	putative transporter major facilitator family	GGLAVFAAG_GGLAVFAAG_GGLAVFAAG_GGLAVFAVG_GGLAVFAAG
ybaL	K12	501365	37-37-37-37-37	putative monovalent cation:proton antiporter (CPA2 family)	LGMALNLLPQAGQN_LGMALNLLPQAGQN_LGMALNLLPQAGQN_LGMALDLLPQAGQN_LGMALNLLPQAGQN
ybbP	K12	520137	22-22-22-22-22	conserved hypothetical protein; putative inner membrane protein	PFQMAPRLM_PFQMAPRLM_PFQMAPRLM_PFQMAPRLM_PFQIAPRLM
ybeF	K12	659675	422-422-422-422-25	putative DNA-binding transcriptional regulator LysR-type	IDNMFCTNRTVQHHVLFTDNMVLICREGNPLLSLEDDRETIDNAAHVLLLPEEQNFSGLRQRVQEMFPDRQINFTSYNILTIAALVANSDMLAIIPSRFYNLFSRCWPLEKLPFPSLNEEQIDFSIHYNKFSLRDPILHGVI_IDNMFCTNRTVQHHVLFTDNMVLICREGNPLLSLEDDRETIDNAAHVLLLPEEQNFSGLRQRVQEMFPDRQINFTSYNILTIAALVANSDMLAIIPSRFYNLFSRCWPLEKLPFPSLNEEQIDFSIHYNKFSLRDPILHGVI_IDNMFCTNRTVQHHVLFTDNMVLICREGNPLLSLEDDRETIDNAAHVLLLPEGQNFSGLRQRIQEMFPDRQISFTSYNILTIAALVANSDMLAIIPSRFYNLFSRCWPLEKLP…
ybeF	K12	660230	207-207-205-205-0	putative DNA-binding transcriptional regulator LysR-type	TPSAISQSIQKLRVIFPDPLFIRKGQGVTPTAFAMHLHEYISQGLESILGALDIEGSYDKQRTITIATTP_TPSAISQSIQKLRVIFPDPLFIRKGQGVTPTAFAMHLHEYISQGLESILGALDIEGSYDKQRTITIATTP_TPSAISQSIQKLRVIFPDPLFIRKGQGVTPTAFAMHLHEYISQGLESILGALDIEGSYDKQRTITIATTP_TPSAISQSIQKLRVIFPDPLFIRKGQGVTPTAFAMHLHEYISQGLESILGALDIEGSYDKQRTITIATTP_PQ
ybhC	K12	805770	28-28-28-28-28	pectin methylesterase	DGDQVQINNVN_DGDQVQINNVN_DGDQVQINNVN_DGDKVQINNVN_DGDKVQINNVN
ybhG	K12	828569	30-30-30-30-30	putative membrane fusion protein (MFP) component of efflux pump membrane anchor; UPF0194 family	LNLQDSTLIAP_LNLQDSTLIAP_LNLQDSTLIAP_LNLQDSTLIAP_LNLQDSTLVAP
ybhI	K12	801292	49-49-49-49-49	putative anion transporter	AASMVVVGNLSDGAFKTT_AASMVVVGNLSDGAFKTT_AASMVVVGNLSDGAFKTT_AASMVVVGNLSDGAFKTT_AASMVVVGNLSGGEFKTT
ybhM	K12	820102	401-401-401-77-401	conserved hypothetical protein; putative inner membrane protein	GLVATAGLAWGAKYIEITATKYDSPPMYVAIGLLLLCMYGLSKDINKINAAIAGVIYLFLLSLVAIVVASLVPVYAIIIVFSTAGAMFLISMLAGLLFNVDPGSHRFIIMMTLTGLALVIIVNAALMSERPIWII_GLVTTAGLAWVAKYLEITATKYDSPQMYVAIGLLLLCMYGLSKDINKINAVIAGVIYLFLLSLVAIVVASLAPVPAIIVVFSTAGAMFLISMLAGLLFNVDPGSHRFIIMMTLTGLALVIIMNAALMSERPVWVI_GLVATAGLAWGAKYLEITATKYDSPPMYVAIGLLLLCMYGLIKDINKINAAIAGVIYLFLLSLVAIVVASLVPVYAIIVVFSTAGAMFLISMLAGLLFNIDPGSHRFMIMMTLTGLALVIIVNAALM…
ybjT	K12	906606	24-24-24-24-24	conserved hypothetical protein; putative NAD(P)-binding Rossmann-fold domain	STLKEEEKL_STLKEEEKL_RTLKEEEKL_RTLKEEEKL_STLKEEEKL
ycdB	K12	1082657	23-23-23-23-23	heme-binding periplasmic protein involved in detoxification; Tat-dependent exported	IGALALAGS_IGALALAGS_IGALALAGS_IGALALAGS_KVNIEKQPA
ycgR	K12	1243253	22-22-22-22-22	protein involved in flagellar function	KPAELQEGM_KPAELQEGM_KPAGLHEGM_KPAGLHEGM_KPAELHEGM
ydcR	K12	1508806	25-25-25-25-25	putative DNA-binding transcriptional regulator fused with a domain with PLP-binding motif	KKAQLVALLN_KKAQLVALLN_KKAQLVALLN_KKARLVALLN_KKVRLVALLN
ydcU	K12	1511893	56-56-56-56-56	putative spermidine/putrescine transporter subunit ; permease of ABC superfamily transporter	LGKVSGFFWHNPGLGLFLLL_LGKVSGFFWRNPGLGLFLLL_LGKVSGFFWRNPGLGLFLLL_VGKISGFFWRKPGLGLFLLL_LGKVSGFFWRNPGLGLFLLL	FGDNGPLME_FGDNGPLME_VNRFGYRRV_FGDNGPLME_FGDNGPLME
ydjH	K12	1854363	25-25-0-25-25	putative sugar kinase	YVDYLFPNFA_YVDYLFPNFA_-_FVDYLFPNFA_YVDYLFPNFA
yeeJ	K12	2047737	322-322-322-322-0	adhesin	LANEAVTFTLPADVSASFTLGQGGSAITDINGKAEVTLSGTKSGTYPVTVSVNNYGVSDTKQVTLIADAGTAKLASLTSVYSFVVSTTEGATMTASVTDANGNPVEGIK_FANEAVTFTLPADVSASFTLGQGGSAITDINGKAEVTLSGTKSGTYPVTVSVINYGVSDTKQVTLIADAGTATLASLTSVYSFVVSTTEGATMTASVTDANGNPVEGIK_LANEAVTFTLPADVSASFTLGQGGSAITDINGKAEVTLSGTKSGTYPVTVSVNNYGVSDTKQVTLIADAGTAKLASLTSVYSFVVSTTEGATMTASVTDANGNPVEGIK_LANEAVTFTLPADVSASFTLGQGGSAITDINGKAEVTLSGTKSGTYPVTVSVNNYGVSDTKQVTLIADA…
yegE	K12	2143110	22-22-22-22-22	putative diguanylate cyclase	GGDEF domain signalling protein
yegK	K12	2150131	28-28-28-28-28	hypothetical protein	TFLGLISSPDG_TFLGLISSANG_TFLGLISSANG_TFLGLISSPDG_TFLGLISSANG
yegX	K12	2181197	25-25-25-25-25	putative membrane-bound hydrolase	FSQGDFPAVL_FSQGDFPAVL_FSQGDFPAVL_FAHGDLPAVL_FSQGDFPAVL
yehE	K12	2190562	246-246-246-246-246	hypothetical protein	YWLSGIIFLAYGLASPAFSSETATLAINGRISPPTCSMAMVNGQPQQHCGQLTYNVDTRHLFSSPVKGVTTEVVVAGSDSKRR_YWLSGIIFLAYGLASPAFSSETATLTINGRISPPTCSMAMVNGQPQQHCGQLTYNVDTRHLFSSPVKGVTTEVVVAGSDSKRR_-_YWLSGIIFLAYGMASPAFSSQTATLTINGRISPPTCSMAMVNGQPQQHCGQLTYDVDTRHQVSSPVKGVTTEVVVAGSDSKRR_YWLSGIIFLAYGLASPAFSSETATLTINGRISPPTCSMAMVNGQPQQHCGQLTYNVDTRHQVSSPVKGVTTEVIAADSDSKRR
yehK	K12	2202113	64-64-64-49-63	hypothetical protein	RLERFRLRPTFHQRDREDADPLI_RLERFRLRPTFHQRDREDADPLI_RLERFRLRSTFHQRDREDADPLI_RLERFQLHPTFNDADPLI_DWSDSGYIQHFINVIEKMPTTN
yehM	K12	2205858	31-31-31-31-31	hypothetical protein	HYQLAQLPVSAL_HYQLAQLPVSAL_F_HYQLAQLPVSAL_HYQLAQLPISAL
yehQ	K12	2208496	21-21-21-21-21	hypothetical protein	ACIRPLNQ_EYLRQRPP_SCIRPLNQ_ACIRPLNQ_ACIRPINQ
yehX	K12	2215247	28-28-28-28-28	putative transporter subunit: ATP-binding component of ABC superfamily transporter	EHDSGEIRFAG_EHDSGVIRFAG_EHDSGELRFAG_EHDNGVIRFAG_EHDSGVIRFAG
yfaL	K12	2338658	22-22-22-22-22	adhesin	TAVHVIPTL_TAVGVTPTL_TAVHVIPTL_TAVGVTPTL_TAVSVTPTL
yfaL	K12	2339300	148-130-148-148-148	adhesin	SQEVTPPSPPDPDPTPDPDPTPDPDPTPDPEPTPAYQPVLNAKVGGYLNNL_SQEVTPPSPPDPDPDPTPDPDPTPDPIPAYQPVLNAKVGGYLNNL_SQEVTPPSPPDPDPTPDPDPTQDPDPTPDPEPTPAYQPVLNAKVGGYLNNL_SQEVTPPSPPDPDPTPDPDPTPDPDPTPDPDPTPAYQPVLNAKVGGYFNNL_SQEVNPTPPPDPDPTPDPDPTPDPDPTPDPEPTPAYQPVLNAKVGGYFNNL
yfaP	K12	2325665	37-37-37-37-37	conserved hypothetical protein	DLDLHVVTPDGEHA_DLDLHVVTPDGEHA_DLDLHVVTPDGEHA_DLDLHVVTPDGEHA_DLDLHVVTPDGEYA
yfdZ	K12	2495730	22-22-22-22-22	putative aminotransferase PLP-dependent	ELEFFEKVV_ELEFFEKVV_-_ELEFFVKVV_ELEFFEKVV
yfgA	K12	2640309	106-106-106-106-100	conserved hypothetical protein	SAELSSNSEQGQSVPLNTSTTTDPATTSTPPASVDTT_SAELSSNSEQGQSVPLNTSTTTDPATTSTPPASVDTT_SAELSSNSEQGQSVPLNTSTTTDPATTSTPPASVDTT_SAELSSNSEQGQSVPLNTSTTTDPATTSTPPASVDTT_SAELNNNQSQSVPLDTSTTTDQAMATTPTSPVDTT
yfgO	K12	2613663	77-77-77-77-77	conserved hypothetical protein; putative inner membrane protein	PTVRLQSIGCSRRWATSIVLVVFVGIL_PTVRLQSIGCSRRWATSIVLVVFVGIL_PTVRLQSIGCSRRWATSIVLVVFVGIL_PTVRLQSIGCSRRWATSIVLVVFVGIL_PTVRLQSIGCSRPWATSIVLILFVGIL
yfjD	K12	2747554	22-22-22-22-22	conserved hypothetical protein; putative inner membrane protein	VREAWRLMS_VREAWRLMS_-_VREAWRLMS_VREAWRLMS
ygcO	K12	2892069	31-31-31-31-31	putative 4Fe-4S cluster-containing protein	EGNLRIDYRSCL_EGDLRVDYHGCL_EGDLRVDYHGCL_EGDLRVDYRGCL_EGDLRVDYHGCL
ygcS	K12	2894954	55-55-55-55-55	putative transporter	VGALLGLVLTHLLAHRKFLL_VGALLGLVLTHLLAHRKFLL_GHYLGAREGFNGMVIKSLRG_VGALLGLVLTHLLAHRKFLL_VGALLGLVLTHLLAHRRFLL
ygfK	K12	3014471	46-46-46-46-46	putative oxidoreductase Fe-S subunit	LLEAMFQPSDSGKSFIF_LLEAMFQPSDSGKSFIF_LLEAMFQPSDSGKSFIF_LLEAMFQPSGSGKSFIF_LLEAMFQPSDSGKSFIF
ygfT	K12	3027753	41-41-41-41-41	fused putative oxidoreductase: Fe-S subunit ; nucleotide-binding subunit	ITFSDLTSEYDAVFI_ITFSDLTSEYDAVFI_ITFSDLTSEYDAVFI_ITFGDLTSEYDAVFI_ISFNELTAEYDAVFL
yhcM	K12	3377652	30-30-30-30-30	conserved hypothetical protein; putative nucleoside triphosphate hydrolase domain	HEELTALQGQT_HEELTALQGQT_HEELTALQGQT_HEELTELQGQS_HDELTELQGQS
yhgA	K12	3541218	268-268-268-268-0	putative transposase	DALFKLFLRQPDTARDFLAFHLPAPIHALCDMKTLKLESSSFIDDDLRESYSDVLWSVKTEQGPGYIYCLIEHQSTSNKLIAFRMMRYAIA_DALFKLFLRQPDTARDFLAFHLPAPIHALCDMKTLKLESSSFIDDDLRESYSDVLWSVKTEQGPGYIYCLIEHQSTSNKLIAFRMMRYAIA_DALFKLFLRQPETARDFLAFHLPAPIHALCDMKTLKLESSSFIDDDLRESYSDVLWSVKTEQGPGYIYCLIEHQSTSNKLIAFRMMRYAIA_DALFKLFLRQPETARDFLAFHLPAPIHALCDMKTLKLESSSFIDDDLRESYSDVLWSVKTEQGPGYIYCLIEHQSTSNKLIAFRMMRYAIA_-
yhgE	K12	3528854	112-112-112-112-112	conserved hypothetical protein; putative inner membrane protein	GQAERILFAFNDDRVIVYGFDSDRKEWDALDMSLLPNEI_GRAERILFAFDDERYIVYGFDPDKKEWQELTMSLLPRDI_GRAERILFAFDDERYIVYGFDPDKKEWQELTMSLLPRDI_GRAERILFAFDDERYIVYGFDPDKKEWQELTMSLLPRDI_GRAERILFAFNDERYIVYGIDPAGKEWKEITMNSLPAVI
yhjK	K12	3683120	21-21-21-21-21	putative diguanylate cyclase	LILTVAIS_LILTVAIS_-_LILTVAIS_LILTVAIS
yidE	K12	3862919	98-98-98-98-98	putative transporter	PPSANLALRELGIVLFLSVVGLKSGGDFVNTLVN_PPSANLALRELGIVLFLSVVGLKSGGDFVNTLVN_PPSANLALRELGIVLFLSVVGLKSGGDFVNTLVN_PPSANLALRELGIVLFLSVVGLKSGGDFVNTLVN_PPSANLALRELGIVLFLSVVGLKSGGDFIHTLVD
yidE	K12	3863300	23-23-23-23-23	putative transporter	AGVELVASG_AGVELVASG_AGVELVASG_AGVELVASG_AGVELVASS
yidK	K12	3857639	52-52-52-52-52	transporter	HVGESLQISHGAAIWLLVI_HVGESLQISHGAAIWLLVI_HVGESLQISHGAAIWLLVI_HVGESLQISHGAAIWLLVI_HVGESXXLSDGAAIWLLVI
yidZ	K12	3891364	24-24-24-24-24	putative DNA-binding transcriptional regulator	QTWNLDTFL_ETWNLDTFL_EKWDLDTFL_ETWNLDTFL_EAWNLDTFL
yieG	K12	3893361	28-28-28-28-28	conserved hypothetical protein; putative inner membrane protein	KIGTGRLRDLS_KIGTGRLRDLS_KIGTGRIRDLS_KIGTGRLRDLS_KIGTGRLRDLS
yieH	K12	3894847	388-388-388-388-388	putative hydrolase	SEVICSRAYVTMFQEFGITLDPEEVFKRFKGVKLYEIIDIVSLEHGVTLAKTEAEHVYRAEVARLFDSELEAIEGAGALLSAITAPMCVVSNGPNNKMQHSMGKLNMLHYFPDKLFSGYDIQRWKPDPALM_SEVICSRAYVTMFQEFGITLDPEEVFKRFKGVKLYEIIDIVSLEHGVTLAKTEAEHVYRAEVARLFDSELEAIEGAGALLSAITAPMCVVSNGPNNKMQHSMGKLNMLHYFPDKLFSGYDIQRWKPDPALM_SEVICSRAYVTMFREFGIHVDLKEIFTRFKGVKLYEIIDIISKEQGVTMVQADAEHVYRAEVARLFDTELEDIAGANELLASINVPMCVVSNGPVSKMQHSLGKLNMLHYFPEKLFSGYDIQRWKPDPALM_SEV…
yiiG	K12	4085588	148-148-148-148-0	conserved hypothetical protein	LHQTFLKNLEAFEPVAESYHAAIQEINDKRQLAELKNIEEREGKTFHYYSL_LHQTFLKNLEAFEAVAESYHAAIQEINDKRQLAELKNIEEREGKTFHYYSL_LHQTFLKNLEAFEPVAESYHAAIQEINDKRQLAELKNIEEREGKTFHYYSL_LHQTFLKNLEAFEPVAESYHAAIQEINDKRQLAELKNIEQREGKTFHYYSL_-
yijF	K12	4135611	52-52-52-52-52	conserved hypothetical protein	LLSLLTAFTSHSLKSPAVP_LLSLLTAFTSHSLKSPAVP_LVSLLTAFTSYSLKSPAIP_LVSLLTAFTSNSLKSPAVP_LFSLLTLFTSYSLKYPAVP
yijP	K12	4147233	24-24-24-24-24	conserved hypothetical protein; putative inner membrane protein	RQTDKQYYM_KQTDKQFYM_RQTDKQYYM_RQTDKQYYM_RQTDKQYYM
yjbG	K12	4235435	31-31-31-31-31	conserved hypothetical protein	DQSLLSGADRSY_GQNLLSGADRSY_GQSLLGGADRSY_GQNLLSGADRSY_DQSLLSGADRSY
yjbJ	K12	4257433	28-28-28-28-28	putative stress response protein	VDWETRNEYRW_VDWETRNEYRW_VDWETRNEYRW_VDWETRNEYRW_DSWEKRHDYRW
yjcS	K12	4304309	82-82-82-82-82	putative alkyl sulfatase	RDANGKVYYRADDYKFDINAAAPETVNPS_RDANGKPYYRGEDYKFDINAPAPETVNPS_RDANGKVYYRADDYKFDINAAAPETVNPS_RDANGKVYYRANDYKFDINAAAPETVNPS_RDANGKIYYRANDYKFDINAAAPETVNPS
yjeH	K12	4367899	23-23-23-23-23	transporter	NIPFPAPGN_NIPFPAPGN_SIPFPAPGN_SIPFPAPGN_NIPFPAPGN
yjeK	K12	4372928	28-28-28-28-28	putative lysine aminomutase	KLRRVGVTLLN_KLRRVGVTLLN_KLRRAGVTLLN_KLRRVGVTLLN_KLRRVGVTLLN
yjeK	K12	4373037	33-33-33-33-33	putative lysine aminomutase	RITEALVECFAR_RITEALVERFAR_RITDALVERFSH_RITDALVEHFSH_RITDALVERFSH
yjiK	K12	4561132	109-109-109-109-109	conserved hypothetical protein	LTPNSEVKILKKIKIPLQDSPTNCGFEGLAYSRQDHTF_LTPNSEVKILKKIKIPLQDSPTNCGFEGLAYSRQDHTF_LNADSEVSILKKIKIPLQETPTNCGFEGLAYSSQDHTF_LTPNSEVKILKKIKIPLQDSPTNCGFEGLAYSRQDHTF_LTPNSEVKILKKIKIPLQESPTNCGFEGLAYSRQDHTF
yjiQ	K12	4567787	73-109-85-73-73	putative transposase	IKGEQRILRLLLQNGADPEWIQKITG_LLGRERGRKEGKVEGERSLLRLLLQNGADPEWIQRYTG_-_IKGEQRILRLLLQNGADPEWIQKITG_IKGEQRILRLFLQNGVDPEWIQKITG
yjjG	K12	4606890	31-31-31-31-31	dUMP phosphatase	LNVEPGKLNEAF_LKVEAGLLNDAF_LNVEPGKLNEAF_LNVEPGKLNEAF_LNVEPGKLNEAF
yjjN	K12	4594217	69-69-69-69-69	putative oxidoreductase Zn-dependent and NAD(P)-binding	VGLGKNIADLKNGQQVAVIPYVAC_VGLGKNIADLKNGQQVAVIPYVAC_VGLGKNIADLKNGQQVAVIPYVAC_VGLGKNIADLKNGQQVAVIPYVAC_IESGKNIHNFNIGQQVAVIPYISC
yliK	K12	3059163	45-45-45-45-0	methylmalonyl-CoA mutase	GQKGLSVAFDLATHRG_GQKGLSVAFDLATHRG_GQKGLSVAFDLATHRG_GQKGLSVAFDLATHRG_-
ymdF	K12	1067381	82-82-0-82-82	conserved hypothetical protein	QHSGGNFKNDPQRASEAGKKGGKSSHGKS_QHSGGNFKNDPQRASEAGKKGGKSSHGKS_-_QHSGGNFKNDPQRASEAGKKGGKSSHGKS_REIKYDMNGRSVITLTLIFLLGVAVFLIY
ynbA	K12	1475708	103-103-103-103-103	conserved hypothetical protein; putative inner membrane protein	YKHHVTANHITLAALALSLLTGLLLMLAAQPILFLL_YKHHVTANHITLAALALSLLTGLLLVLVAQPILFLL_YKHHVTANHITLAALALSLITGLLLMLVAQPILFLL_HKLQVSANQITLAALALSLLTGLLLALVPYPGMFLL_YKHHVTANHITLAALALSLLTGLLLVLVAQPILFLL
ynjD	K12	1837070	169-169-169-169-169	putative sulfate/thiosulfate transporter subunit: ATP-binding component of ABC superfamily transporter	LPATLKGNARRNAVNDALERSGLEGAFHQDPATLSGGQRARVALLRALLAQPKALLLD_LPSTLKGTARRNAVKDALDRAGLAETYHQDPATLSGGQRARVALLRALLAQPKALLLD_LPATLKGNARRNAVNDALERSGLDGAFHQDPATLSGGQRARVALLRALLAQPKALLLD_LPAALKGVARRDAVNDALERAGLGGMFHQDPATLSGGQRARVALLRALLAQPKALLLD_LPETFKGNARRNAVNDALERSGLDGAFHQDPATLSGGQRARVALLRALLAQPKALLLD
yohM	K12	2184301	79-79-94-79-79	conserved hypothetical protein; putative membrane protein conferring nickel and cobalt resistance	GHDYEHHHHDHEHHHDHGHHHHHEHGEY_EYDHEHHHHDHEDHHDHGHHHHHEHGEY_EHHHHDHEHHQDHDHDHDHEHHHHHEHGDNEEY_EHDHEHHHHDHEDHHDHGHHHHHEHGEY_EHDHEHHHHDHEDHHDHGHHHHHEHGEY
ypfI	K12	2592425	63-63-63-63-63	putative hydrolase	PARQREGTGRQLIAGALQYTQD_PARQREGTGQQLIAGALQYTRD_PARQREGVGQQLIASALQYRPG_PARQREGTGRQLIVGALQYTHD_PARQREGTGRQLIAGALQYIHD
yphH	K12	2681805	22-22-22-22-22	putative DNA-binding transcriptional regulator	WVDRSANAI_WVDRSANAI_WVDRSANAI_WVDRSANAI_WVDHSANAI
yqcE	K12	2899490	39-39-39-39-39	putative transporter	IQILSVLGLLTLTA_IQILSIIGLLALTA_IQILSVLGLLALTA_IQILSVLGLLALTA_VQILSIIGLLALTA
yqfE	K12	3057528	45-45-0-45-45	conserved hypothetical protein	QFACKQGLANGELVRL_QFACKQGLANGELVRL_ME_QFACKQGLANGELVRL_QFACKQGLANGELVRL
yqjH	K12	3214327	23-23-23-23-23	putative siderophore interacting protein	KLFFPQPDA_KLFFPQPDA_KLFFPQPDA_KLFFPQSDA_KLFFPQPGT
ytfG	K12	4431718	22-22-22-22-22	NAD(P)H:quinone oxidoreductase	SLLHADTSP_SLLHADTSP_-_SLLHADKSP_SLLHADSSP
