# Supplementary material for: Small variable segments constitute a major type of diversity of bacterial genomes at the species level
Source: Genome Biol. 2010 Apr 30;11(4):R45. doi: 10.1186/gb-2010-11-4-r45 (PMC2884548; doi:10.1186/gb-2010-11-4-r45)
Supplement: Additional file 5 — List of genes containing microdiversity loci in the E. coli B2 five-genome alignments. [file gb-2010-11-4-r45-S5.XLS]

## Sheet: intraG_prot_b2
Table S2: E. coli B2 alignment intragenic microdiversity loci, for which amino-acid sequence is changed
gene name	ref genome	VS coordinate	Lengths of the VS on	annotated function	AA content of the VS in strains S88_APEC_UTI_536_CFT
or accession		on ref genome (begin)	S88-APEC-UTI-536-CFT
accA	s88	213993	22-22-22-22-22	acetyl-CoA carboxylase carboxytransferase alpha subunit	GVPVVCTVI_GVPVVCTVI_GVPVVCTVI_GVPVVCTVI_SADSRYAKA
amiB	s88	4718649	27-27-27-27-21	N-acetylmuramoyl-l-alanine amidase II	PPPPPPPPVV_PPPPPPPPVV_PPPPPPPPMV_PPPPPPPPVV_PPSPPPMV
asmA	s88	2137565	43-43-43-43-43	putative inner membrane protein involved in outer membrane protein assembly	PVLALTGEGMLNLADQ_PVLALTGEGMLNLADQ_PVLALTGEGMLNLADQ_PVLALSGAGTLNLAEQ_PMLALSGAGTLNLAEQ
bcsC	s88	3903001	26-26-26-26-26	cellulose synthase subunit	SRTTMLLSTP_SRTTMLLSTP_SRTTMLLSTP_SRTTMLLSTS_SRTTMLLSTS
c4424	cft	4208305	0-0-0-0-214	putative haemagglutinin adhesin	-_-_-_-_GSQLKTTNDNVSTNTTNITNLTDAVNGLGDDSLLWNKTAGAFSAAHGTDATSKITNVKAGDLTAGSTDAVNGS
carB	s88	34364	36-36-36-33-36	carbamoyl-phosphate synthase large subunit	ANPSTDREKIMVL_ANPSTDREKIMVL_ANPSTDREKIMVL_SNPSDRDKIMVL_ANPSTDREKIMVL
clcB	upec536	1585371	0-0-0-75-75	putative voltage-gated chloride channel	SN_GP_GP_VQLSVTVQARDYALIISTGVLAGLCG_VQLSVTVQARDYALIISTGVLAGLCG
cld	s88	2097598	28-28-28-28-28	regulator of length of O-antigen component of lipopolysaccharide chains	LDIESLKVDDL_-_LDIDNLDVDKL_LDIDNLDVDKL_LDIDNLDVDKL
cld	s88	2097724	46-49-46-46-46	regulator of length of O-antigen component of lipopolysaccharide chains	KPQVQQTEDVTQDTLFL_-_KPQIQQTQDVTQDTMFL_KPQIQQTQDVTQDTMFL_KPQIQQTQDVTQDTMFL
cld	s88	2097847	427-427-427-427-427	regulator of length of O-antigen component of lipopolysaccharide chains	IGYLAVAKEKWTSTAIVTQPDVGQIAGYTNAMNVIYGSAVPKVSDIQASLIGRYSTAFSALAETLDNQEEAEKLTIEPTVKNQSLPLAVSYVGETPEGAQKQLAKYIQQVDDQVNEELEKDLKDNIALRMKNLQDSLKTQEVVA_-_IGYLAVAKEKWTSTAIITQPDVGQIAGYNNAMNVIYGQAAPKVSDLQETLIGRFSSAFSALAETLDNQEEPEKLTIESSVKNQQLPLTVSYVGQTAEGAQMKLAQYIQQVDDKVNQELEKDLKDNIVLGRKNLQDSLRTQEVVA_IGYLAVAKEKWTSTAIITQPDVGQIAGYNNAMNVIYGQAAPKVSDLQETLIGRFSSAFSALAETLDNQEEPEKLTIESSVKNQQLPLTVSYVGQTAEGAQMKLAQYI…
cycA	s88	4761382	103-103-103-103-103	D-alanine/D-serine/glycine transporter	AITAYAQFWFPDLSDWVASLAVIVLLLTLNLATVKM_AITAYAQFWFPGLSDWVASLSVIILLLVLNLATVKM_AITAYAQFWFPGLSDWVASLSVIILLLVLNLATVKM_AITAYAQFWFPGLSDWVASLSVIILLLVLNLATVKM_AITAYAQFWFPGLSDWVASLSVIILLLVLNLATVKM
cyoA	s88	454196	25-0-0-0-0	cytochrome o ubiquinol oxidase subunit II	SAHEGMEGME_-_-_-_-
dacB	s88	3537133	25-25-25-25-25	D-alanyl-D-alanine carboxypeptidase	CELDVVPGDL_CELDVVPGDL_CELDVVPGDL_CELDVVPGDL_CELDVVLGDL
degS	s88	3580372	28-28-28-28-28	serine endoprotease periplasmic	PLHAQGGGIDQ_PLHAQGGGIDQ_PLHAQGGGIDQ_PLHAQSGGMDQ_PLHAQSGGMDQ
dgoA	s88	4082165	28-28-28-28-29	2-oxo-3-deoxygalactonate 6-phosphate aldolase	DAGCAGAGLGS_DAGCAGAGLGS_DAGCAGAGLGS_DAGCAGAGLGS_DAGCAGAGFRQ
ECP_0694	upec536	735235	0-0-0-24-24	conserved hypothetical protein	-_-_-_RNKKVSTLI_KNKKVSTLL
ECP_3703	upec536	3881273	0-0-0-160-0	conserved hypothetical protein	-_-_-_AFSAAHGSDTTSKITNVAKGTVSATSTDVVNGSQLYDLQQDALLWNGTAFSAAHG_-
ECP_4272	upec536	4478632	0-0-0-22-22	putative transcriptional regulator	-_-_-_DADADIHRH_DADADIHRH
ECS88_0017	s88	16235	41-41-41-41-41	conserved hypothetical protein; putative exported protein	LLIACALTTIFYHLP_LLIACALTTIFYHLP_LLIACALTTIFYHLP_LLIACTLITAIYHFP_LLIACTLITAIYHFP
ECS88_0300	s88	323751	111-111-111-111-111	putative adhesin	GELEIEASVKNSQKTVKVKFKADFSTGQASLEVDAAAQ_GELEIEASVKNSQKTVKVKFKADFSTGQASLEVDAAAQ_GELEIEASVKNSQKTVKVKFKADFSTGQASLEVDAAAQ_GEHNISASVNGAQKTVTVKFNADASTGQANLQVDTAVQ_GELEIEASVKNSQKTVKVKFKADFSTGQASLEVDAAAQ
ECS88_0300	s88	324458	95-95-95-92-95	putative adhesin	LAASPERVDSLVADGKTTATLTVTLMSGVNPVG_LAASPERVDSLVADGKTTATLTVTLMSGVNPVG_LAASPERVDSLVADGKTTATLTVTLMSGVNPVG_LAATSDVHSLVADGVTTATLTVTLFSANNPVG_LAASPERVDSLVADGKTTATLTVTLMSGVNPVG
ECS88_0312	s88	336683	32-32-32-32-32	Putative adhesin; putative outer membrane autotransporter barrel	ATTGNNLTLNGT_ATTGNNLTLNGT_ATTGNNLTLNGT_GARGNNVTLNGT_ATTGNNLTLNGT
ECS88_0312	s88	336883	109-109-109-103-109	Putative adhesin; putative outer membrane autotransporter barrel	ETSDSDKDLNVTFGGHDITAASTVNQDFVEGVKVSGNK_ETSDSDKDLNVTFGGHDITAASTVNQDFVEGVKVSGNK_ETSDSDKDLNVTFGGHDITAASTVNQDFVEGVKVSGNK_NAADEDLNVDFAGHDITAESTADNKFAEGVKVSGDK_ETSDSDKDLNVTFGGHDITAASTVNQDFVEGVKVSGNK
ECS88_0312	s88	337055	45-45-45-45-45	Putative adhesin; putative outer membrane autotransporter barrel	TDSTVSTDPVTLNTEK_TDSTVSTDPVTLNTEK_TDSTVSTDPVTLNTEK_ADNAVSTTPVTLDKDK_TDSTVSTDPVTLNTEK
ECS88_0691	s88	703935	30-30-30-30-30	conserved hypothetical protein; putative membrane protein	RLIQMDRTRSL_RLIQMDRTRSL_RLIQMDRTRSL_RLIQMDRTRSL_GLIQLDRESSL
ECS88_1192	s88	1203405	211-211-211-211-211	Terminase large subunit (Gp2)	SVDVVCYDELSSFEPDVEKEGSPTLLGDKRIEGSVWPKSIRGSTPKIKGSCQIEKAANESAHFMRFYVPCPH_SVDVVCYDELSSFEPDVEKEGSPTLLGDKRIEGSVWPKSIRGSTPKIKGSCQIEKAANESAHFMRFYVPCPH_SVDVVCYDELSSFEPDVEKEGSPTLLGDKRIEGSVWPKSIRGSTPKIKGSCQIEKAANESAHFMRFYVPCPH_SVDVAGYDELAAFDEDIEQEGSPTFLGDKRIEGSVWPKSIRGSTPKVRGTCQIERAASESPHFMRFHVACPH_SVDVVCYDELSSFEPDVEKEGSPTLLGDKRIEGSVWPKSIRGSTPKIKGSCQIEKAANESAHFMRFYVPCPH
ECS88_1202	s88	1211809	40-40-40-40-40	Major tail protein V	ATGMTVTPASASVVK_ATGMTVTPASSSVVK_ATGMTVTPASSSVVK_ATGMTVTPASSSVVK_TTEELAGVTVIPVAA
ECS88_1205	s88	1213480	49-49-49-49-49	Minor tail protein precursor H	SALVKAGVSGEAQIASIS_SALVKAGVSGEAQIASIS_SALVKAGVSGEAQIASIS_TALVNAGVRGGEQFEAIS_SALVKAGVSGEAQIASIS
ECS88_1205	s88	1213847	243-243-243-261-243	Minor tail protein precursor H	AVLDIGRPDTAQEMLIKAEAAFKKADDIWNLRKDDYFVNDEARARYWDDREKARLALEAARKKAEQQSQQDKNAQQQSDTEA_AVLDIGRPDTAQEMLIKAEAAFKKADDIWNLRKDDYFVNDEARARYWDDREKARLALEAARKKAEQQSQQDKNAQQQSDTEA_AVLDIGRPDTAQEMLIKAEAAFKKADDIWNLRKDDYFVNDEARARYWDDREKARLALEAARKKAEQQSQQDKNAQQQSDTEA_SVLDIGRPDTAREMLEKAEKAFDEADKKWQWYQSRSHRRGKTSAFLANLRGAWEDRANAQLGLSAATLQADLEKAREMAAKDWAESEA_AVLDIGRPDTAQEMLIKAEAAFKKADDIWNLRKDDYFVNDEARARYWDDREKARLALEAAR…
ECS88_1205	s88	1215022	97-97-97-85-97	Minor tail protein precursor H	SIGSAIGGAVGGGASASGGTAIQAAAAKLHFATG_SIGSAIGGAVGGGASASGGTAIQAAAAKLHFATG_SIGSAIGGAVGGGASASGGTAIQAAAAKLHFATG_SIGSAIGGGASASGVTAIQAAAAKFHFATG_SIGSAIGGAVGGGASASGGTAIQAAAAKLHFATG
ECS88_1210	s88	1217937	28-28-28-28-28	Host specificity protein J of prophage	SSQMLSVIDAI_SSQMLSVIDAI_SSQMLSVIDAI_STQLLSVIDAI_SSQMLSVIDAI
ECS88_1552	s88	1540334	48-48-48-48-48	conserved hypothetical protein putative VgrG/E protein associated with Rhs elements	YHGMTEESSCWVRVSQA_RYHGMTEESSCWVRVSQ_RYHGMTEESSCWVRVSQ_RYNPATEASSCWVRVSQ_RYHGMTEESSCWVRVSQ
ECS88_1552	s88	1540582	37-37-37-37-37	conserved hypothetical protein putative VgrG/E protein associated with Rhs elements	FNELRFEDATDKEQ_FNELRFEDATDKEQ_FNELRFEDATDKEQ_FNELRFEDATGGEQ_FNELRFEDATDKEQ
ECS88_2017	s88	1988659	363-363-363-363-363	Putative outer membrane protein yedS precursor	GNKVDFYGKMVGERIWSNTDDNNSENEDTSYARFGVKGETQITSELTGFGQFEYNLDASKPEDENQEKTRLTFAGLKYNELGSFDYGRNYGVAYDAAAYTDMLVEWGGDSWASADNFMNGRT_DGNKVDFYGKMVGERIWSNTDDNNSENEDTSYARFGVKGETQITSELTGFGQFEYNLDASKPEGENQEKTRLTFAGLKYNELGSFDYGRNYGVAYDAAAYTDMLVEWGGDSWASADNFMNGR_DGNKVDFYGKMVGERIWSNTDDNNSENEDTSYARFGVKGETQITSELTGFGQFEYNLDASKPEGENQEKTRLTFAGLKYNELGSFDYGRNYGVAYDAAAYTDMLVEWGGDSWASADNFMNGR_NGNKVELYGKMVGERILTDRESGEKGDNSQ…
ECS88_2017	s88	1989045	397-397-397-352-352	Putative outer membrane protein yedS precursor	RNYDFFGLVDGLDFAIQYQGKNSNRSTKKQNGDGYALSVDYNINGFGIVGAYSKSDRTNDQVADGNGSNAELWSLAAKYDANNVYAVVMYGETRNMTPGSIDTGVADREGNTIMRDQLINETQNFEAVVQYQFD_RNYDFFGLVDGLDFAIQYQGKNSNRSTKKQNGDGYALSVDYNINGFGIVGAYSKSDRTNDQVADGNGSNAELWSLAAKYDANNVYAVVMYGETRNMTPGSIDTGVADREGNTIMRDQLINETQNFEAVVQYQFD_RNYDFFGLVDGLDFAIQYQGKNSNRSTKKQNGDGYALSVDYNINGFGIVGAYSKSDRTNDQVADGNGSNAELWSLAAKYDANNVYAVVMYGETRNMTPGSIDTGVADREGNTIMRDQLINETQNFEAVV…
ECS88_2017	s88	1989462	205-205-205-193-193	Putative outer membrane protein yedS precursor	SLGYVYSKGKDIKGVPGHRYVDADRVNYIEVGTWYYFNKNMNVYTAYKFNMLDKDDAAITGAAADDQFAV_SLGYVYSKGKDIKGVPGHRYVDADRVNYIEVGTWYYFNKNMNVYTAYKFNMLDKDDAAITGAAADDQFAV_SLGYVYSKGKDIKGVPGHRYVDADRVNYIEVGTWYYFNKNMNVYTAYKFNMLDKDDAAITGAAADDQFAV_SIGYSYSKALDVAGYKDSDRLNYIEIGTWYYFNKNMNVYTAYQINLLDKSDYVLAHGLNTDDQLAV_SIGYSYSKALDVAGYKDSDRLNYIEIGTWYYFNKNMNVYTAYQINLLDKSDYVLAHGLNTDDQLAV
ECS88_2092	s88	2070629	145-145-133-133-133	conserved hypothetical protein	EEEDTEQRRSRSGLWGKIYRWSGINNPGWEDDRIRVFDPENPEITLNNRR_LEEEDAEQRRSQSGLWGKISQWSGINNQGREDYRKRDFAPDSPEIKFSDR_LEEENSAQPRERNAFAFFHDIFGTGNQHDRMRDFDPDSPEIKFSDR_LEEENSAQPRERNAFAFFHDIFGTGNQHDRMRDFDPDSPEIKFSDR_LEEENSAQPRERNAFAFFHDIFGTGNQHDRMRDFDPDSPEIKFSDR
ECS88_2095	s88	2073824	95-95-89-89-89	conserved hypothetical protein; putative exported protein	TGFNFNAEAATVKQALSCNPEAWAEQPGVCPST_TGFNFNAEAATVKQALSCNPEAWAEQPGACPST_TGFNVEAASVKQALSCDPNARAEQPGACPTT_TGFNVEAASVKQALSCDPNARAEQPGACPTT_TGFNVEAASVKQALSCDPNARAEQPGACPTT
ECS88_2096	s88	2074553	25-25-25-25-25	conserved hypothetical protein	MIEYGDNQLC_MIEYGDNQLC_MLEYKDNQLC_MLEYKDNQLC_MLEYKDNQLC
ECS88_2097	s88	2075232	178-178-178-178-178	conserved hypothetical protein	HDGTSSYQMLPGYFRFVCQNGCVCGQSLGEVRVPHRGNVVEKVIEGAYEVVGVFDRIEEKR_LYHDDEPLTFDLVWQKGNWHRTMPQ_HDGTSSYQMLPGYFRFVCQNGCVCGQSLGEVRVPHRGDVVEKVIEGAYEVVGVFDRIEEKR_HDGTSSYQMLPGYFRFVCQNGCVCGQSLGEVRVPHRGDVVEKVIEGAYEVVGVFDRIEEKR_HDGSSSYQMLPGYFRAICTNGLVCGQSLGEVRVPHRGNVVDRVIEGAYEVVGVFDLIEEKR
ECS88_2257	s88	2236558	36-36-36-36-36	Molybdate metabolism regulator	NKGWIKGTPQDAG_NKGWIKGTPQDAG_NKGWIKGTPQDAG_NKGWMCGEPQDGG_NKGWIKGTPQDAG
ECS88_2481	s88	2478946	32-32-32-32-32	putative exported fimbrial-like adhesin protein (yfcP-like)	SKSCTLVVQGET_SKSCTLVVQGET_SKSCTLVVQGET_SKSCTLVVQGET_SKSCTLVVQGES
ECS88_2685	s88	2677118	22-22-22-22-22	putative intimin ((attaching and effacing protein) or invasin protein (sivH-like)	KGNRQNSGV_KGNRQNSGV_KGNRQNSGV_KGNRQSSGV_KGNRQNSGV
ECS88_2685	s88	2677328	54-54-27-0-0	putative intimin ((attaching and effacing protein) or invasin protein (sivH-like)	AASWQAKNNAASWQAKNNA_ASWQAKNNAASWQAKNNAA_ASWQAKNNAA_AA_EK
ECS88_2685	s88	2677565	337-337-337-337-337	putative intimin ((attaching and effacing protein) or invasin protein (sivH-like)	GWDIRAEAWLPAYPQLGGKIVFEQYYGNEVALFGTDSLEKDPFAVTLGVKYQPVPLIVVGTDFKAGTGDNTDLSVNATLNYQFGVPLKDQLDPDKVSAAHSLMGSRHDFVERNN_GWDIRAEAWLPAYPQLGGKIVFEQYYGNEVALFGTDSLEKDPFAVTLGVKYQPVPLIVVGTDFKAGTGDNTDLSVNATLNYQFGVPLKDQLDPDKVSAAHSLMGSRHDFVERNN_GWDIRAEAWLPAYPQLGGKIVFEQYYGNEVALFGTDSLEKDPFAVTLGVKYQPVPLIVVGTDFKAGTGDNTDLSVNATLNYQFGVPLKDQLDPDKVSAAHSLMGSRHDFVERNN_GWDIRAEAWLPAYPQLGGKIVFEQYYGNEVALFGTDSLEKDPFAVTLGVKYQPV…
ECS88_3087	s88	3039636	28-28-28-28-28	conserved hypothetical protein; putative membrane protein	TTVAGIAALCL_VTTVAGIAALC_VTTVAGIAALC_ITTAAGITMLC_VTTVAGIAALC
ECS88_3090	s88	3044454	28-28-28-28-28	conserved hypothetical protein	TATAEMMTEQH_TATAEMMTEQH_TATAEMMTEQH_EATAEMTTGQH_EATAEMTTGQH
ECS88_3102	s88	3059990	48-48-48-48-48	conserved hypothetical protein	ENWPHDLPFDSDNIRLH_NENWPHDLPFDSDNIRL_-_AENWPHDLPFNTDNLRL_AENWPHDLPFNTDNLRL
ECS88_3102	s88	3060373	25-25-25-25-25	conserved hypothetical protein	LSLSLTGTNG_LSLSLTGTNG_-_LSLNLTGTNG_LSLSLTGTNG
ECS88_3817	s88	3764733	93-93-93-102-93	conserved hypothetical protein	IISVPGFWSAASLACLLNTYRDGYIRDNQDDI_IISVPGFWSAASLACLLNTYRDGYIRDNQDDI_IISVPGFWSAASLACLLNTYRDGYIRDNQDDI_IISVPGYQPTVSMACLLWHNREENIQNSRFEQDDD_IISVPGFWSAASLACLLNTYRDGYIRDNQDDI
ECS88_4019	s88	3983566	24-24-24-0-0	putative exported adhesin	TNTTNITNL_ATNTTNITN_ATNTTNITN_-_-
ECS88_4019	s88	3984684	293-293-293-251-251	putative exported adhesin	GNTSETYIEENGAGINYVRTNDTGLTFTDASAAGIGSTAVGYNTVAKGDSSVAMGYNSFAKGDSSVAIGQGSYSGVDTGIALGSSSVSSRVIVKGSRNT_GNTSETYIEENGAGINYVRTNDTGLTFTDASAAGIGSTAVGYNTVAKGDSSVAMGYNSFAKGDSSVAIGQGSYSGVDTGIALGSSSVSSRVIVKGSRNT_GNTSETYIEENGAGINYVRTNDTGLTFTDASAAGIGSTAVGYNTVAKGDSSVAMGYNSFAKGDSSVAIGQGSYSGVDTGIALGSSSVSSRVIVKGSRNT_GNTSETYIEDNGASINYVRTNDNGLAFNDASASGIGATAVGYNAVASGESSVAIGQGSSSTVDTGIALGSSSVSSRVITKGSRDT_GNTSETYIEENGA…
ECS88_4265	s88	4233853	40-40-40-40-40	conserved hypothetical protein	DNTDFTDITSLATFL_DNTDFTDITSLATFL_DNTDFTDITSLATFL_DNTDFTDITSLATFL_ENTDFSDITSLATFL
ECS88_4347	s88	4315481	21-21-21-21-0	putative glycoporin	RMALLEER_RMALLEER_RMALLEER_RMALLEER_MA
ECS88_4532	s88	4509077	35-35-35-35-35	putative transcriptional regulator	ATILVLTPELVAR_ATILVLTPELVAR_ATILVLTPELVAR_ATVLVLTPELIAR_ATILVLTPELVAR
ECS88_4536	s88	4515785	40-40-40-40-40	putative dihydrolipoyl dehydrogenase E3 component (lpd-like)	QILDNRGALALSEVP_QILDNRGALALSEVP_QILDNRGALALSEVP_QILDNRGALALTAVP_
ECS88_4557	s88	4537718	89-89-89-0-89	putative transcriptional regulator (LysR family)	YPGVELKISEFGGLTVQQAVMNGELDMALTA_YPGVELKISEFGGLTVQQAVMNGELDMALTA_YPGVELKISEFGGLTVQQAVMNGELDMALTA_-_YPGVELKISEFGGLTVQQAVMNGELDMALTA
ECS88_4962	s88	4920669	86-62-62-62-62	conserved hypothetical protein putative transposase YhgA-like	NDGWLLGMEKGKEEGEQRLLRLLLQNGADP_-_HNDGYIKGEQRILRLFLQNGVD_HNDGYIKGEQRILRLFLQNGVD_HNDGYIKGEQRILRLFLQNGVD
entD	s88	633661	84-84-84-84-84	phosphopantetheinyltransferase component of enterobactin synthase multienzyme complex	EIQAAQGFLDYQIISWNKQQIIIRLEDEQ_EIQAAQGFLDYQIISWNKQQIIIRLEDEQ_EIQAAQGFLDYQIISWNKQQIIIRLEDEQ_EIQAAQGFLDYQIISWNKQQIIIRLEDEQ_EIQTDADFLDYQIISRNKQQVIIHRENEM
eptA	s88	4595374	61-61-61-61-61	putative metal dependent hydrolase	GETSRAENFSLNGYPRETNPRL_GETSRAENFSLNGYPRETNPRL_GETSRAENFSLNGYPRETNPRL_GETSRAENFSLNGYPRETNPRL_GETSRAENFSLNGYQRETNPRL
erfK	s88	2043178	22-22-22-22-22	conserved hypothetical protein; putative NAD(P)-binding Rossmann-fold domain	VFLPKSGSQ_VFLPKSGSQ_VFLPKPGSQ_VFLPKPGSQ_VFLPKPGSQ
fadL	s88	2490612	139-139-139-139-139	long-chain fatty acid outer membrane transporter	SLAYTSWSQFQQLKATSTSGDTLFQKHEGFKDAYRIALGTTYYYDDNW_SLAYTSWSQFQQLKATSTSGDTLFQKHEGFKDAYRIALGTTYYYDDNW_SLAYTSWSQFQQLKATSTSGDTLFQKHEGFKDAYRIALGTTYYYDDNW_SLAYTSWSQFQQLKATSTSGDTLFQKHEGFKDAYRIALGTTYYYDDNW_SMAYTSWSQFQELKAKGDSGQTLFYKDEGFRDAYRIALGTTYYYDKNW
fadL	s88	2490777	172-172-172-172-184	long-chain fatty acid outer membrane transporter	FDDSPVPAQNRSISIPDQDRFWLSAGTTYAFNKDASVDVGVSYMHGQSVKINEGPYQFE_FDDSPVPAQNRSISIPDQDRFWLSAGTTYAFNKDASVDVGVSYMHGQSVKINEGPYQFE_FDDSPVPAQNRSISIPDQDRFWLSAGTTYAFNKDASVDVGVSYMHGQSVKINEGPYQFE_FDDSPVPAQNRSISIPDQDRFWLSAGTTYAFNKDASVDVGVSYMHGQSVKINEGPYQFE_YDDSPVPADKRSISIPDQDRLWLSAGLTYAFNEDASIDVGASYMHGQKVKFTEGEGAAAYSFE
fepE	s88	642592	109-109-109-109-109	regulator of length of O-antigen component of lipopolysaccharide chains	SSAVITPAEAIQWQDLEKTFTKLRVLDLDINIDRGGAF_SSAVITPAEAIQWQDLEKTFTKLRVLDLDINIDRGGAF__SSAVITPAEAIQWQDLEKTFTKLRVLDLDINIDRGGAF_SAAVVTPPEPVQWQELEKTFTKLRVLDLDIKIDRTEAF
fhiA	s88	281515	30-30-30-30-30	flagellar system protein	GMPHFPFLMFS_GMPHFPFLMFS_GMPHFPFLMFS_GMPHLPFLLFT_GMPHFPFLMFS
fhuA	s88	174434	226-226-226-226-244	ferrichrome outer membrane transporter	ENKTSQNSVYGYGVCSDPANAYSKQCAALAPADKGHYLARKYVVDDEKLQNFSVDTQLQSKFATGDIDHTLLTGVDF_ENKTSQNSVYGYGVCSDPANAYSKQCAALAPADKGHYLARKYVVDDEKLQNFSVDTQLQSKFATGDIDHTLLTGVDF_ENKTSQNSVYGYGVCSDPANAYSKQCAALAPADKGHYLARKYVVDDEKLQNFSVDTQLQSKFATGDIDHTLLTGVDF_ENKTSQNSVYGYGVCSDPANAYSKQCAALAPADKGHYLARKYVVDDEKLQNFSVDTQLQSKFATGDIDHTLLTGVDF_QNKVSQKSVYGYGMCSDPLYTKDQEALKASPCLSIPQSQWGHTLTRQYVIDNEKLENFSVDTQLQSKFATGSVDHTLLTGVDF
fhuA	s88	174687	141-141-141-141-138	ferrichrome outer membrane transporter	NAWFGYDDSVPLLDLYNPVNTDFDFNAKDPDNSGPYRILNKQKQTGVY_NAWFGYDDSVPLLDLYNPVNTDFDFNAKDPDNSGPYRILNKQKQTGVY_NAWFGYDDSVPLLDLYNPVNTDFDFNAKDPDNSGPYRILNKQKQTGVY_NAWFGYDDSVPLLDLYNPVNTDFDFNAKDPDNSGPYRILNKQKQTGVY_DSWFGYAGSVAPSDIYNLDRSDFDFGAHPNPSGPYRVLLKQKQTGLY
fhuA	s88	174866	217-217-217-217-217	ferrichrome outer membrane transporter	TLGGRYDWADQESLNRVAGTTDKRDDKQFTWRGGVNYLFDNGVTPYFSYSESFEPSSQVGKDGNIFAPSKGKQY_TLGGRYDWADQESLNRVAGTTDKRDDKQFTWRGGVNYLFDNGVTPYFSYSESFEPSSQVGKDGNIFAPSKGKQY_TLGGRYDWADQESLNRVAGTTDKRDDKQFTWRGGVNYLFDNGVTPYFSYSESFEPSSQVGKDGNIFAPSKGKQY_TLGGRYDWADQESLNRVAGTTDKRDDKQFTWRGGVNYLFDNGVTPYFSYSESFEPSSQVGKDGNIFAPSKGKQY_TLGGRYDWADQSSFNRDYGNKSERDDKEFTWRGGVNYLFDNGVTPYFSYSESFEPASQTDANGDLFAPSKGKQY
fic	s88	3696649	42-42-42-42-42	stationary-phase protein cell division	DLEEEKYLTSLEKDK_LEEEKYLTSLEKDKF_LEEEKYLTSLEKDKF_LEEEGYLVGLEKAKF_LEEEGYLVGLEKAKF
fic	s88	3696934	46-46-46-46-46	stationary-phase protein cell division	RDPYLYPGLDIMRNRLN_RDPYLYPGLDIMRNRLN_RDPYLYPGLDIMRNRLN_RDPYLYPGLDIMRNKLN_RDPYLYPGLDIMRNRLN
fimA	s88	4886109	46-46-46-46-46	major type 1 subunit fimbrin (pilin)	GQVRTASLKQTGATSSA_GQVRTATLKQAGATSSA_GQVRTATLKQAGATSSA_GQVRTASLAQEGATSSA_GQVRTASLDQDGATSSA
fimA	s88	4886420	29-29-29-29-29	major type 1 subunit fimbrin (pilin)	AIGEATPGAAN_ATGAATPGAAN_ATGAATPGAAN_AIGEATPGAAN_AIGAATPGAAN
flgE	s88	1119162	37-37-37-37-37	flagellar hook protein	SDPNSIAKTATTLV_SDPNSIAKTATTLV_SDPNSIAKTATTLV_SDPNSIAKTATTLV_SDPTGTAEPAMTLV
flgE	s88	1119232	24-24-24-24-24	flagellar hook protein	NPTANISTG_NPTANISTG_NPTANISTG_NPTANISTG_DPTKDITTG
FliC	s88	1954471	46-46-46-46-46	flagellar filament structural protein (flagellin)	FRSSLGAIQNRLDSAVT_FRSSLGAIQNRLDSAVT_FRSSLGAIQNRLDSAVT_FRSSLGAVQNRLDSAVT_FRSSLGAIQNRLDSAVT
ftsK	s88	944727	21-21-21-21-21	DNA-binding membrane protein required for chromosome resolution and partitioning	PEQSAQQP_PEQSAQQP_PEQSAQQP_AEQPVQQP_AEQPVQQP
ftsK	s88	945761	25-25-25-55-25	DNA-binding membrane protein required for chromosome resolution and partitioning	QPVAPQQQYQ_QPVAPQQQYQ_QPVAPQQQYQ_YQQPQYQQPQQPVAQQPQYQ_QPVAPQPQYQ
ftsK	s88	945820	137-137-137-44-137	DNA-binding membrane protein required for chromosome resolution and partitioning	QYQQPQYQQPQQPVAQQPQYQQPQQPVAQQPQYQQPQQPVVSQPQDT_QYQQPQYQQPQQPVAQQPQYQQPQQPVAQQPQYQQPQQPVVSQPQDT_QYQQPQYQQPQQPVAQQPQYQQPQQPVAQQPQYQQPQQPVVSQPQDT_QYQQPQQPVAPQPHDT_QYQQPQYQQPQQPVAPQQQYQQPQQPVTQQPQYQQPQQPVVPQPQDT
gadA	s88	3881430	25-25-25-25-25	glutamate decarboxylase A PLP-dependent	AAGKPTNKPN_AAGKPTNKPN_AAGKPTNKPN_AAGKPTDKPN_AAGKPTDKPN
gadB	s88	1573212	25-25-25-25-25	glutamate decarboxylase B PLP-dependent	AAGKPTNKPN_AAGKPTNKPN_AAGKPTNKPN_AAGKPTDKPN_AAGKPTNKPN
glcB	s88	3315011	41-41-41-41-41	malate synthase G	LPGVELDAAAFWHNV_LPGVELDAAAFWHNV_LPGVELDAAAFWHNV_LPGTGLDTAAFWRNF_LPGVELDAAAFWHNV
glpK	s88	4340502	43-43-43-43-43	glycerol kinase	EHLKRDGLEDYIRSNT_EHLKRDGLEDYIRSNT_EHLKRDGLEDYIRSNT_EHLKRDGLEDYIRSNT_EHLKRDGMEEYIRNNT
gspA	s88	3660554	96-103-96-96-96	general secretory pathway component cryptic	LHALHRTDSRCPLIIIENAHLNHRRILDDLQRA_-_LHALHRTDSRCPLIIIENAHLNHRRILDDLQRA_LHALHRTDSRCPLIIIENAHLNHRRILDDLQRA_LHALHRTDSRCPLIIIENAHLNHRRILDDLQRA
hemX	apec01	4280736	0-6-12-12-30	putative uroporphyrinogen III methylase	KP_KPA_KPAPA_KPAPA_KPAPAPAPAPA
hipA	s88	1591590	463-463-463-0-463	regulator with hipB	VLTAYKADIPLGMIREENDFRISVAGAQEKTALLRIGNDWCIPKGITPTTHIIKLPIGEIRQPNATLDLSQSVDNEYYCLLLAKELGLNVPDAEIIKAGRVRALAVKRFDRRWNTERTVLLRLPQEDMCQTFGLPSSVKYESDGGPGIAQIMAFLM_VLTAYKADIPLGMIREENDFRISVAGAQEKTALLRIGNDWCIPKGITPTTHIIKLPIGEIRQPNATLDLSQSVDNEYYCLLLAKELGLNVPDAEIIKAGRVRALAVKRFDRRWNTERTVLLRLPQEDMCQTFGLPSSVKYESDGGPGIAQIMAFLM_-_-_VLTAYKADIPLGMIREENDFRISVAGAQEKTALLRIGNDWCIPKGITPTTHIIKLPIGEIRQPNATLDLSQSVDNEYYCLL…
hycE	s88	2937759	22-22-22-22-22	hydrogenase 3 large subunit	KCWVTVRVE_KCWVTVRVE_KCWVTVRVE_KCWITVRVE_KCWVTVRVE
hycG	s88	2935342	25-25-25-25-25	hydrogenase 3 and formate hydrogenase complex HycG subunit	VPVDVYIPGC_VPVDVYIPGC_VPVDVYIPGC_VPVDVYIPGC_
hypF	s88	2926502	31-31-31-31-31	carbamoyl phosphate phosphatase and maturation protein for [NiFe] hydrogenases	ALEALAASCHGV_ALEALAASCHGV_ALEALAASCHGV_ALEAMAASCHGV_ALEALAAPCHRV
int	s88	558521	30-0-0-0-0	phage integrase	NMSHCGIMEDI_-_-_-_-
kpsC	s88	3282439	37-37-37-37-37	Capsule polysaccharide export protein	PQTGEVSDLFTVLQ_PQTGEVSDLFTVLQ_PQTGEVSDLFTVLQ_PQTGAVSDLFTVLQ_PLTGAASDLFTVLQ
kpsC	s88	3282496	28-28-28-28-28	Capsule polysaccharide export protein	RRHLQQRNGYL_RRHLQQRNGYL_RRHLQQRNGYL_RNHQQQRNGYL_RNHQQQRNGYL
mglC	s88	2274260	31-31-31-31-31	methyl-galactoside transporter subunit ; membrane component of ABC superfamily	SGFSTFAQGFVA_SGFSTFAQGFVA_SGFSTFAQGFVA_SGFSTFAQGFIA_SGFSTFAQGFIA
mtlA	s88	3976546	22-22-22-22-22	fused mannitol-specific PTS enzymes: IIA components ; IIB components ; IIC components	ATRRMQDMK_ATRRMQDMK_ATRRMQDMK_AARRVQEMK_AARRVQEMK
nanT	s88	3570299	34-34-34-34-34	sialic acid transporter	GTALASLSFSLTF_GTALASLSFSLTF_GTALASLSFSLTF_GTALASLSFSLTF_GTALGSLSFSLTF
narZ	s88	1551069	50-50-50-50-50	nitrate reductase 2 (NRZ) alpha subunit	GTKSGIQGEELGPTEGIQ_GTKSGIQGEELGPTEGIQ_GTKSGIQGEELGPTEGIQ_GTESGIQGEELGASDGIK_GTESGIQGEELGASDGIK
ompA	s88	1019521	31-31-31-31-43	outer membrane protein A (3a;II*;G;d)	TKSNVYGKNHDT_TKSNVYGKNHDT__TKSNFDGKNHDT_TKANVPGGASFKDHDT
ompA	s88	1019653	31-31-31-31-31	outer membrane protein A (3a;II*;G;d)	PYKGSVENGAYK_PYKGSVENGAYK__PYKGSVENGAYK_PYKGDNINGAYK
ompC	s88	2344184	67-67-67-67-67	outer membrane porin protein C	GIGGAISSSKRTDDQNSPLYIGNG_GIGGAISSSKRTDDQNSPLYIGNG_VTDVQRAVLIVSTFGAGDRTTDTE_GVGAAVSSSKRTDAQNTAAYIGNG_STDQASVVLIPGTFGAGNCSTNAE
ompC	s88	2344313	49-49-49-73-73	outer membrane porin protein C	GKNGSVSGEGMTNNGRGA_GKNGSVSGEGMTNNGRGA_TTTVVGHAFAAYATVFTL_GQNGSVSGENDPDFTGHGITNNGRKA_FTTIVGDAMTSEIRIIFTAYAAILAL
pepD	s88	287670	33-33-33-33-33	aminoacyl-histidine dipeptidase (peptidase D)	SVANDKAALIAK_SVANDKAALIAK_SEDNDAPVFFNA_SVANDKAALIAK_SVANDKAALTAT
phnK	s88	4579628	22-22-22-22-22	carbon-phosphorus lyase complex subunit	YENRSLYAM_YENRSLYAM_YENRSLYAM_YENRSLYGM_YENRSLYAM
phnM	s88	4577557	28-28-28-28-28	carbon-phosphorus lyase complex subunit	VAESHQLGSVI_VAESHQLGSVI_VAESHQLGSVI_VAESHQLGSVI_VAQSHQLGSVI
phoE	s88	291279	37-37-37-37-37	outer membrane phosphoporin protein E	INQLDSDNKLNINN_INQLDSDNKLNINN_INQLDSDNKLNINN_INQLESDNKLNINN_INQLDSDNKLNINN
potH	s88	898052	25-25-25-25-25	putrescine transporter subunit: membrane component of ABC superfamily	VIMPLTKGGI_VIMPLTKGGI_VIMPLTKGGI_VIVPQTKGGI_VIVPLTKGGI
pspF	s88	1428347	31-31-31-31-31	DNA-binding transcriptional activator	ELLQLSLQQGKY_ELLQLSLQQGKY_ELLQLSLQQGKY_ELLQVSLEQGKY_ELLQLSLQQGKY
recG	s88	4033006	33-33-33-33-33	ATP-dependent DNA helicase	RGRVGRGAVASH_-_LRGRVGRGAVAS_LRGRVGRGAVAS_LRGRVGRGAVAS
recQ	apec01	4304321	0-149-149-149-149	ATP-dependent DNA helicase	-_QNIAQHSALQLTEAARPVLRGESSLQLAVPRIVALKPKAMQKSFGGNYDRK_QNIAQHSALQLTEAARPVLRGESSLQLAVPRIVALKPKAMQKSFGGNYDRK_QNIAQHSALQLTEAARPVLRGESSLQLAVPRIVALKPKAMQKSFGGNYDRK_QNIAQHSALQLTEAARPVLRGESSLQLAVPRIVALKPKAMQKSFGGNYDRK
rffA	s88	4183447	21-21-21-21-21	TDP-4-oxo-6-deoxy-D-glucose transaminase	APLAKNGR_LAPLAKNG_LAPLAKNG_LAPLAKAG_LAPLAKNG
rsxC	upec536	1627886	0-0-0-97-0	putative 4Fe-4S ferredoxin-type protein fused with unknown protein	-_-_-_KLEQQQANAEPEQQVDPRKAAVEAAIARAKARKL_-
rsxC	apec01	1730183	0-109-109-0-0	putative 4Fe-4S ferredoxin-type protein fused with unknown protein	-_AIARAKARKLEQQQANAEPEEQIDPRKAAVEAAIARAK_AIARAKARKLEQQQANAEPEEQIDPRKAAVEAAIARAK_-_-
rsxC	s88	1677473	100-0-0-202-0	putative 4Fe-4S ferredoxin-type protein fused with unknown protein	AVEAAIARAKARKLEQQQANAEPEEQIDPRKAAVE_-_-_AVEAAIARAKARKLEQQQQANAEPEEQVDPRKAAVEAAIARAKARKLEQQQQANAEPEEQVDPRKAAVE_-
rsxC	cft	1869392	0-0-0-0-198	putative 4Fe-4S ferredoxin-type protein fused with unknown protein	EP_RK_RK_RK_RKAAVEAAIARAKARKLEQQQQANAEPEEQVDPRKAAVEAAIARAKARKLEQQQQANAEPEEQVDPR
rtcA	s88	3756523	38-38-38-38-38	RNA 3'-terminal phosphate cyclase	GSFSLHEQNIHNLP_GSFSLHEQNIHNLP_GSFSLHEQNIHNLP_ASFSLHEQAVHSLP_GSFSLHEQNIHNLP
rutG	upec536	1063620	0-0-0-106-106	pyrimidine transporter	-_-_-_VMTVLCIGLVAVFTRGMIQRLLILVGLIVACLLYGVM_VMTVLCIGLVAVFTRGMIQRLLILVGLIVACLLYGVM
ssuA	s88	1003831	66-66-66-66-66	alkanesulfonate transporter subunit ; periplasmic-binding component of ABC superfamily	RIGYQKGSIGMVLAKSHQLLEKR_RIGYQKGSIGMVLAKSHQLLEKR_RIGYQKGSIGMVLAKSHQLLEKR_RIGYQKSNISSVLAKNYQMLEKH_RIGYQKGSIGMVLAKSHQLLEKR
tus	s88	1653201	22-22-22-22-22	inhibitor of replication at Ter DNA-binding protein	LEQHKLLVA_HLEQHKLLV_HLEQHKLLV_HLEQHKLLV_ELEQHKLLV
uxuR	s88	4898004	55-55-55-55-55	DNA-binding transcriptional repressor	NVKQRLLEFSNVDDIYFDGY_-_NVKQRLLEFSNVDDIYFDGY_NVKQRLLEFSNVDDIYFDGY_NVKQRLLEFSNVDDIYFDGY
waaP	s88	4011402	30-30-30-30-30	kinase that phosphorylates core heptose of lipopolysaccharide	QIRAKVPRRWR_IRAKVPRRWRD_IRAKVPRRWRD_LRTRVPRRWRD_LRTRVPRRWRD
wcaL	s88	2112857	22-22-22-22-22	putative glycosyl transferase	LAPVVKRAR_LTTVVKRAR_LAPVVKRAR_LTTVVKRAR_LTTVVKRAR
xdhA	s88	3112561	22-22-22-22-22	xanthine dehydrogenase molybdenum binding subunit	RVISTQDTD__RVISTQDTD_RVISTQDTD_HVISTQDTD
yacH	s88	136334	168-168-168-168-192	conserved hypothetical protein	DDYHHHDGGHRDGNDWQHNGDNINIDVNNFNRITGEHLTDKNMAWRHNPNYRNGVTY_DDYHHHDGGHRDGNDWQHNGDNINIDVNNFNRITGEHLTDKNMAWRHNPNYRNGVTY_DDYHHHDGGHRDGNDWQHNGDNINIDVNNFNRITGEHLTDKNMAWRHNPNYRNGVTY_DDYHHHDGGHRDGNDWQHNGDNINIDVNNFNRITGEHLTDKNMAWRHNPNYRNGVTY_HDHHHHDDDDYHHHDGGHRDGNDWQHNGDNINIDVNNFNRITGEHLTDKNMAWRHNPNYRDGMPY
yadD	s88	153753	65-65-65-113-125	conserved hypothetical protein putative transposase YhgA-like	IQQGRQEVSQEFALRLLSKGMSR__IQQGRQEVSQEFALRLLSKGMSR_RQEERQEVRQEVRQEVIQEVRQEVRQEYALRFLSKGMSR_IEKGIEKGIEKGMEKGIEKGIQQGRQEVSQEFALRLLSKGMPR
yahI	s88	355817	25-25-25-25-25	putative carbamate kinase	GIPVVRTDAG_GIPVVRTDAG_GIPVVRTDAG_GIPVVRTEAG_GIPVVRTDAG
ybbP	s88	528749	28-28-28-28-28	putative ABC transporter permease	PVLPAALPPAS__PVLPAALPPAS_PVLPAALPPAS_PVLPAALPPAS
ybhC	s88	809676	25-25-25-25-25	pectin methylesterase	GDKVQINNVN_GDKVQINNVN_GDKVQINNVN__GDKVQINNVN
ybhJ	s88	808778	32-32-32-32-32	putative enzyme	PNFDVGDYIYIP__PNFDVGDYIYIP_PTFEVGDYIYIP_PTFEVGDYIYIP
ybjT	s88	908237	31-31-31-31-31	conserved hypothetical protein; putative NAD(P)-binding Rossmann-fold domain	SARLQALWRVVN_SARLQALWRVVN_SARLQALWRVVN_SASLAALWQVVN_SASLAALWQVVN
yccU	s88	1028155	28-28-28-28-28	putative CoA-binding protein	LARDAGLNVVM_LARDAGLNVVM_LARDAGLNVVM__LARDAGLNVVM
yciQ	s88	1389373	199-199-199-193-193	conserved hypothetical protein; putative inner membrane protein	LLGWAVSANLGREWAARITPSLTAAVRAPEIARSGVLFSLQMHLSLGANTSLLGRSYSGGGAGGGAGG_LLGWAVSANLGREWAARITPSLTAAVRAPEIARSGVLFSLQMHLSLGANTSLLGRSYSGGGAGGGAGG_LLGWAVSANLGREWAARITPSLTAAVRAPEIARSGVLFSLQMHLSLGANTSLLGRSYSGGGAGGGAGG_LLGWAISANLGREWALRIAPSLSSAICAPEIARNGVLFSLQTHLSCGVYTSLLGRSYSGGGSGAGG_LLGWAISANLGREWALRIAPSLSSAICAPEIARNGVLFSLQTHLSCGAYTSLLGRSYSGGGSGAGG
ycjW	s88	1444897	34-34-34-34-34	putative DNA-binding transcriptional regulator	LQTSHNLAEDLHK_LQTSHNLAEDLHK_LQTSHNLAEDLHK_LQTSHNPAEDLQK_LQTSHNPAEDLQK
ydbA	s88	1486710	294-294-294-0-0	putative autotransported outer membrane protein involved in cell adhesion	TTVDGQGSTGTEIAGNNAVVNQDGELDVSGGGHGIDITGDSATVDNKGGMTVTDPDSIGIQIDGDKAVVNNDGDSAISNGGTGTQVNGDEATVNNNGKT_TTVDGQGSTGTEIAGNNAVVNQDGELDVSGGGHGIDITGDSATVDNKGGMTVTDPDSIGIQIDGDKAVVNNDGDSAISNGGTGTQVNGDEATVNNNGKT_TTVDGQGSTGTEIAGNNAVVNQDGELDVSGGGHGIDITGDSATVDNKGGMTVTDPDSIGIQIDGDKAVVNNDGDSAISNGGTGTQVNGDEATVNNNGKT__
ydbA	s88	1487146	441-0-441-0-0	putative autotransported outer membrane protein involved in cell adhesion	GNTTVDGQGSTGTEIAGNNAVVNQDGELDVSGGGHGIDITGDSATVDNKGGMTVTDPDSIGIQIDGDKAVVNNDGDNAISNGGTGTQVNGDEATVNNNGNTTVDGKDSTGTEINGDKAIVNNDGDSTILDGGTGTRITGDDATANNSG_GN_GNTTVDGQGSTGTEIAGNNAVVNQDGELDVSGGGHGIDITGDSATVDNKGGMTVTDPDSIGIQIDGDKAVVNNDGDNAISNGGTGTQVNGDEATVNNNGNTTVDGKDSTGTEINGDKAIVNNDGDSTILDGGTGTRITGDDATANNSG__
ydbK	s88	1478032	85-85-85-85-85	putative 2-oxoacid-flavodoxin fused oxidoreductase:conserved protein; 4Fe-4S cluster binding protein	LLQALPGSVRNVAVLDRTKEPGAQAEPLYL_LLQALPGSVRNVAVLDRTKEPGAQAEPLYL_LLQALPGSVRNVAVLDRTKEPGAQAEPLYL_LLQALPDSVRTVAVLDRTKEPGAQAEPLYL_LLQALPDSVRIVAVLDRTKEPGAQAEPLYL
yegE	s88	2143441	29-29-29-29-29	putative diguanylate cyclase GGDEF domain signalling protein	VASPRIPQARN_VASPRIPQARN_VASPRIPQARN_IASPRLLEASN_IASPRLPEASN
yfcY	s88	2488283	70-70-70-70-70	beta-ketoacyl-CoA thiolase anaerobic subunit	LFSRLRLRDLMPVPPAVAEYSTGLR_LFSRLRLRDLMPVPPAVAEYSTGLR_LFSRLRLRDLMPVPPAVAEYSTGLR_LFSRLRLRDLMPVPPAVAEYSTGLR_
yfgO	s88	2646900	25-25-25-25-25	conserved hypothetical protein; putative membrane protein	RSRMLTMGDS_AM_RSRMLTMGDS_RSRMLTMGDS_RSRMLSMGDS
ygcS	s88	2981229	72-0-72-72-72	putative transporter	VLLVGFVVTWLWAPETKALPLVAAG_IL_VLLVGFVVTWLWAPETKALPLVAAG_VLLVGFVVTWLWAPETKALPLVAAG_VLLVGFVVTWLWAPETKALPLVAAG
ygcS	s88	2981587	55-55-55-55-55	putative transporter	VGALLGLVLTHLLAHRRFLL_VGALLGLVLTHLLAHRRFLL_VGALLGLVLTHLLAHRRFLL_VGALLGLVLTHLLAHRKFLL_VGALLGLVLTHLLAHRRFLL
ygcW	s88	2984317	30-30-30-30-30	putative deoxygluconate dehydrogenase	ISPGYYATDIT_SPGYYATDITL_SPGYYATDITL_APGYYATDITL_APGYYATDITL
ygfK	s88	3127830	22-22-22-22-22	putative oxidoreductase Fe-S subunit	DAWGLDHVD_DAWGLDHVD_DAWGLDHVD_DAWELNHVD_DAWGLDHVD
yggG	s88	3190765	43-43-43-43-43	putative peptidase	ARRLTTISRALGDNIN_ARRLTTISRALGDNIN_ARRLTTISRALGDNIN_AKRLTTIANALGNNIN_ARRLTTISRALGDNIN
yhcH	s88	3568424	40-40-40-40-40	conserved hypothetical protein	TLALAARPQEKAPGR_TLALAARPQEKALGR_TLALAARPQEKAPGR_TLALAARPQEKAPGR_TLALAARPQEKAPGR
yhgA	s88	3743402	255-255-255-255-0	conserved hypothetical protein putative transposase YhgA-like	FKLFLRQPETARDFLAFHLPAPIHALCDMKTLKLESSSFIDDDLRESYSDVLWSVKTEQGPGYIYCLIEHQSTSNKLIAFRMMRYA_-_LFKLFLRQPETARDFLAFHLPAPIHALCDMKTLKLESSSFIDDDLRESYSDVLWSVKTEQGPGYIYCLIEHQSTSNKLIAFRMMRY_LFKLFLRQPETARDFLAFHLPAPIHALCDMKTLKLESSSFIDDDLRESYSDVLWSVKTEQGPGYIYCLIEHQSTSNKLIAFRMMRY_-
yhgA	s88	3744055	37-37-37-37-37	conserved hypothetical protein putative transposase YhgA-like	GVAEHSPKHKENLM_-_GVAEHSPKHKENLM_GVAEHSPKHKENLM_GVAKRSPKHKVSLM
yhgE	s88	3731038	111-111-111-111-111	conserved hypothetical protein; putative membrane protein	GQAERILFAFNDDRVIVYGFDSARKEWDALDMSLLPRQ_GQAERILFAFNDDRVIVYGFDSARKEWDALDMSLLPRQ_GQAERILFAFNDDRVIVYGFDSARKEWDALDMSLLPRQ_GQAERILFAFNDDRVIVYGFDSARKEWDALDMSLLPRQ_GRAERILFAFNDERYIVYGIDPAGKEWKEITMNSLPAV
yibI	s88	3974703	32-32-32-32-32	conserved hypothetical protein; putative inner membrane protein	SHVTPQEKTTDA_SHVTPQEKTTDA_KLIDKSSPLLIN_SHVAPQGDVPDP_SHVTPQEKTTDA
yjiJ	s88	4910184	118-118-118-118-118	conserved hypothetical protein; putative membrane protein	DAGQPVLTAHLWTLVGLSIVPGCFGWLWAAKRWGALPCLTA_DAGSPLLTAHLWTLVGLSIVPGCFGWLWAAKRWGALPCLTA_DAGSPLLTAHLWTLVGLSIVPGCFGWLWAAKRWGALPCLTA_-_DAGSPLLTAHLWTLVGLSIVPGCFGWLWAAKRWGALPCLTA
yjiK	s88	4911451	109-109-109-109-109	conserved hypothetical protein	LNAESEVSILKKIKIPLQETPTNCGFEGLAYSSQDHTF_LTPNSEVKILKKIKIPLQESPTNCGFEGLAYSRQDHTF_LTPNSEVKILKKIKIPLQESPTNCGFEGLAYSRQDHTF_LTPNSEVKILKKIKIPLQESPTNCGFEGLAYSRQDHTF_LTPNSEVKILKKIKIPLQESPTNCGFEGLAYSRQDHTF
yjjN	s88	4940138	69-69-69-69-69	putative oxidoreductase Zn-dependent and NAD(P)-binding	GLGKNIADLKNGQQVAVIPYVACQ_-_IESGKNIHNFNIGQQVAVIPYISC_IESGKNIHNFNIGQQVAVIPYISC_IESGKNIHNFNIGQQVAVIPYISC
yliE	s88	876051	24-24-24-24-24	conserved hypothetical protein; putative inner membrane protein	QRASLKDDF_QRASLKDDF_QRASLKDDF_ERAVLKDGF_QRASLKDDF
yliK	upec536	3079002	0-0-0-39-0	fragment of methylmalonyl-CoA mutase (partial)	-_AG_AG_GQKGLSVAFDLAAH_AG
ynbA	s88	1495109	22-22-22-22-22	conserved hypothetical protein; putative membrane protein	SVLLMSAER_SVLLMSAER_SVLLMSAER_SVLFMSAER_SVLLMSAER
yphH	s88	2720701	31-31-31-31-31	putative DNA-binding transcriptional regulator	EFEYLQIDAPTP_EFEYLQIDAPTP_EFEYLQIDAPTP_-_EFEYLQIDAPTP
yqiK	s88	3410141	97-97-97-97-97	conserved hypothetical protein	EPMKAIDGIKIIQVDGLNRGGATGDANTGNVGGG_EPMKAIDGIKIIQVDGLNRGGATGDANTGNVGGG_EPMKAIDGIKIIQVDGLNRGGATGDANTGNVGGG_-_EPMKAIDGIKIIQVDGLNRGGATGDANTGNVGGG
yqjH	s88	3431814	23-23-23-23-23	putative siderophore interacting protein	KLFFPQSDA_KLFFPQSDA_KLFFPQSDA_KLFFPQPDA_KLFFPQPGT
yraL	s88	3500133	22-22-22-22-22	putative methyltransferase	AQEEDLPAD_AQEEDLPAD_AQEEDLPAD_AQEEDLPAD_AQENDLPAD
ytfG	s88	4764855	22-22-22-22-22	NAD(P)H:quinone oxidoreductase	SLLHADKSP_SLLHADSSP_SLLHADSSP_SLLHADSSP_SLLHADSSP
