# Supplementary material for: Small variable segments constitute a major type of diversity of bacterial genomes at the species level
Source: Genome Biol. 2010 Apr 30;11(4):R45. doi: 10.1186/gb-2010-11-4-r45 (PMC2884548; doi:10.1186/gb-2010-11-4-r45)
Supplement: Additional file 6 — List of genes containing microdiversity loci in the S. aureus five-genome alignments. [file gb-2010-11-4-r45-S6.XLS]

## Sheet: intraG_prot_staph5
Table S3: S. aureus alignment intragenic microdiversity loci, for which amino-acid sequence is changed
gene name	ref genome	VS coordinate	Lengths in nt of the VS on	annotated function	AA content of the VS in strains MU_MW2_COL_RF_MRSA
or accession		on ref genome (begin)	MU-MW2-COL-RF-MRSA
aaa {UniProtKB/Swiss-Prot:Q7A1T4}	STAMW2	470596	0-201-201-0-207	N-acetylmuramoyl-L-alanine amidase aaa precursor {UniProtKB/Swiss-Prot:Q7A1T4}	TV_TVQAGDSLSLIASKYGTTYQNIMRLNGLNNFFIYPGQKLKVSGTASSSNAASNSSRPSTNSGGGSYYT_TVQAGDSLSLIASKYGTTYQNIMRLNGLNNFFIYPGQKLKVSGTASSSNAASNSSRPSTNSGGGSYYT_NG_RLNGLNNFFIYPGQKLKVSGTASSSNSTSNSSRPSTNSSGGSYYTVQAGDSLSLIASKYGTTYQNIMRLN
agrC {UniProtKB/TrEMBL:Q99SL2}	STAMU5	2157481	22-22-22-22-22	Accessory gene regulator C {UniProtKB/TrEMBL:Q99SL2}	IKGLITAKI_IKGLLTAKI_IKGLITAKI_IKGLITAKI_IKGLLTAKI
argB {UniProtKB/Swiss-Prot:P63559}	STAMU5	206439	34-34-34-34-34	Acetylglutamate kinase {UniProtKB/Swiss-Prot:P63559}	GVPTALNKDALQY_GVPTALNKDALQY_GVPTALNKDALQY_GVPTTLNIDSLSY_GVPTTLNIDSLSY
argB {UniProtKB/Swiss-Prot:P63559}	STAMU5	206500	21-21-21-21-21	Acetylglutamate kinase {UniProtKB/Swiss-Prot:P63559}	AQLFEITS_AQLFEITS_AQLFEITS_AQLFEIKR_AQLFEIKR
aroB {UniProtKB/Swiss-Prot:P63617}	STAMU5	1580976	193-193-193-193-193	3-dehydroquinate synthase {UniProtKB/Swiss-Prot:P63617}	GHAVEYNHKIAHGHAVMIGIIYQFIVANILFNSNHDIQHYINYLTKLGYPLETITDIDFETIYQYM_GHAVEYYHKIPHGHAVMVGIIYQFIVANALFDSKHEINHYIQYLIQLGYPLDMITDLDFETLYEYM_GHAVEYYHKIPHGHAVMVGIIYQFIVANALFDSKHDINHYIQYLIQLGYPLDMITDLDFETLYQYM_GHAVEYYHKIPHGHAVMVGIIYQFIVANALFDSKHDINHYIQYLLQLGYPLDMITDLDFETLYQYM_GHAVEYYHKIPHGHAVMVGIIYQFIVANALFDSKHDINHYIQYLIQLGYPLDMITDLDFETLYQYM
arsB {UniProtKB/Swiss-Prot:P63619}	STAMU5	1909536	52-52-52-52-52	Arsenical pump membrane protein {UniProtKB/Swiss-Prot:P63619}	AIPKTFDDNNIKHPKDAIN_AIPKTFDDNNIKHPKDAIN_AIPKTFDDNNIKHPKDAIN_AIPKTFDDNNIKRPKDAIN_AIPKSFDANHIKKPIDAIN
asd {UniProtKB/TrEMBL:Q99U90}	STAMU5	1477829	37-37-37-37-37	Aspartate semialdehyde dehydrogenase {UniProtKB/TrEMBL:Q99U90}	KDLAEGVNGKAPEA_KDLAEGVNGKAPEA_KDLAEGVNGKAPEA_KDLAEGINGKAPEA_KDLAEGVNGKAPEA
atl {UniProtKB/Swiss-Prot:Q931U5}	STAMU5	1105134	14-14-14-14-23	Bifunctional autolysin precursor {UniProtKB/Swiss-Prot:Q931U5}	TTPSKP_TTPSKP_TTPSKP_STPSTP_STPSKPSTP
atl {UniProtKB/Swiss-Prot:Q931U5}	STAMU5	1105895	6-30-30-30-27	Bifunctional autolysin precursor {UniProtKB/Swiss-Prot:Q931U5}	AAA_AAAPKAATTSA_TAAPKAATTSA_AVAPKAATTTA_AAAPKATPVA
bfmBAB {UniProtKB/TrEMBL:Q99TX7}	STAMU5	1633339	28-28-28-28-28	Branched-chain alpha-keto acid dehydrogenase E1 {UniProtKB/TrEMBL:Q99TX7}	EHCLFDLDAPI_EHCLFDLDAPI_EHCLFDLDAPI_EHCLFELDAPI_EHCLFDLDAPI
braB {UniProtKB/TrEMBL:Q99U80}	STAMU5	1488701	29-29-29-29-29	Branched-chain amino acid carrier protein {UniProtKB/TrEMBL:Q99U80}	TLDQLKSKDRN_TLDQLKSKDRN_TLDQLKSKDRN_TLDQLKSKDRN_KLNELKSHDRN
clfA {UniProtKB/Swiss-Prot:Q8NXJ1}	STAMW2	858767	0-19-0-37-37	Clumping factor A precursor {UniProtKB/Swiss-Prot:Q8NXJ1}	-_SDSASDSD_-_SDSASDSDSASDSD_SDSASDSDSASDSD
clfB {UniProtKB/Swiss-Prot:Q99R07}	STAMU5	2782243	127-55-235-55-55	Clumping factor B precursor {UniProtKB/Swiss-Prot:Q99R07}	SDSDSDSDSDSDSDSDSDSDSDSDSDSDSDSDSDSDSDSDSDSD_SDSDSDSDSDSDSDSDSDSD_SDSDSDSDSDSDSDSDSDSDSDSDSDSDSDSDSDSDSDSDSDSDSDSDSDSDSDSDSDSDSDSDSDSDSDSDSDSDSDSD_SESDSDSDSDSDIDSDSDSD_SESDSDSESDSDSDSDSDSD
clfB {UniProtKB/Swiss-Prot:Q99R07}	STAMU5	2782390	121-157-139-121-211	Clumping factor B precursor {UniProtKB/Swiss-Prot:Q99R07}	DSESDSDSDSDSDSDSDSDSDSDSDSDSDSDSDSDSDSDSDS_DSDSDSDSDSDSDSESDSDSDSDSDSDSDSDSDSDSDSDSDSDSDSDSDSESDS_DSDSDSDSDSDSDSDSDSDSDSDSDSDSDSDSDSDSDSDSDSDSDSDS_DSDSDSDSDSDSDSDSDSDSDSDSESDSDSDSDSDSDSDSDS_DSESDSDSDSDSDSDSDSDSDSDSDSDSDSDSDSDSDSESDSESDSDSDSESDSDSDPDSESDSDSDSDSDS
clfB {UniProtKB/Swiss-Prot:Q99R07}	STAMU5	2782534	55-271-37-271-73	Clumping factor B precursor {UniProtKB/Swiss-Prot:Q99R07}	DSDSDSDSDSDSDSDSDSDS_DSDSDSDSDSDSDSDSDSDSDSDSDSDSESDSDSDSDSESDSDSDSDSDSDSDSDSDSDSDSDSDSDSDSDSDSESDSDSDSDSDSDSDSDS_DSDSDSDSDSDSDS_DSDSDSDSDSNSDSDSDSDSDSDSDSDSDSDSDLDSDSESDSDSDSDSDSDSDSDSDSDSDSDSDSDSDSDSDSDSDSDSDSDSDSDSDSDS_DSDSDSDSDSNSDSDSDSDSDSDSDS
clfB {UniProtKB/Swiss-Prot:Q99R07}	STAMU5	2782612	229-103-229-31-175	Clumping factor B precursor {UniProtKB/Swiss-Prot:Q99R07}	DSDSESDSDSDSDSDSDSDSDSESDSDSESDSDSDSDSDSDSDSDSESDSDSDSDSDSDSDSDSESDSDSESDSESDS_DSDSDSDSDSESDSESDSDSDSESDSDSDSDSESDS_DSDSESDSDSDSDSDSDSDSDSESDSDSESDSDSDSDSDSDSDSDSDSDSDSDSDSDSDSDSDSESDSDSESDSESDS_DSDSDSDSNSDS_DSDSDSDSDSDSDSDSNSDSESDSDSDSDSDSDSDSDSDSDSDSDSDSDSESDSDSDSDS
clfB {UniProtKB/Swiss-Prot:Q99R07}	STAMU5	2782912	25-36-25-0-0	Clumping factor B precursor {UniProtKB/Swiss-Prot:Q99R07}	EPSPDPEPEP_GSDSDSDSDSDSD_EPSPDPEPEP_GS_EP
clfB {UniProtKB/Swiss-Prot:Q99R07}	STAMU5	2782957	58-82-58-88-88	Clumping factor B precursor {UniProtKB/Swiss-Prot:Q99R07}	PKDPTPGPPVDPEPSPDPEPE_PKDPTPGPPVDPEPSPDPEPEPSPDPDPE_PKDPTPGPPVDPEPSPDPEPE_PKDPTPGPPVDPEPEPEPTPDPEPSPDPDPE_PVDPTPGPPVDPEPEPEPTPDPEPSPEPEPE
clfB {UniProtKB/Swiss-Prot:Q99R07}	STAMU5	2783731	61-61-61-61-61	Clumping factor B precursor {UniProtKB/Swiss-Prot:Q99R07}	DIKSTNGDVVAKATYDILTKTY_DIVNDKNEVVAKATYDILTKTY_DIKSTNGDVVAKATYDILTKTY_DIVNDKNEVVAKATYDILTKTY_DIKSTNGDVVAKATYDILTKTY
coa {UniProtKB/TrEMBL:Q99WZ3}	STAMU5	265608	160-160-160-136-160	Staphylocoagulase {UniProtKB/TrEMBL:Q99WZ3}	LPKVGNQQEVKTTAGKAEETTQPVAQPLVKIPQETIYGETVKGPEYPTMENKTLQ_SPKFDNQQEVKITVDKAEETTQPVAQPLVKIPQGTITGEIVKGPEYPTMENKTLQ_APKVDNQQEVKTTAGKAEETTQPVAQPLVKIPQGTITGEIVKGPEYPTMENKTVQ_SPKVDNQQDDKATQPVAQPLVKIPQGTIYGETVKGPEYPTMENKTLQ_LPKVGNQQEDKITVGTTEEAPLPIAQPLVKIPQGTIQGEIVKGPEYLTMENKTLQ
coa {UniProtKB/TrEMBL:Q99WZ3}	STAMU5	265983	39-39-39-39-39	Staphylocoagulase {UniProtKB/TrEMBL:Q99WZ3}	TETTEASQYGPRPQ_SETTEASHYPARPQ_TETTEASQYGPRPQ_TETTEASQYGPRPQ_TETTEASHYPARPQ
coa {UniProtKB/TrEMBL:Q99WZ3}	STAMU5	266126	100-181-19-100-100	Staphylocoagulase {UniProtKB/TrEMBL:Q99WZ3}	KPSETNAYNVTTNQDGTVSYGARPTQNKPSETNAY_KPSETNAYNVTTNQDGTVTYGARPTQNKPSKTNAYNVTTHANGQVSYGARPTQNKPSKTNAY_KPSETNAY_KPSETNAYNVTTNQDGTVSYGARPTQNKPSKTNAY_KPSETNAYNVTTNQDGTVSYGARPTQNKPSETNAY
coa {UniProtKB/TrEMBL:Q99WZ3}	STAMU5	266307	81-0-81-82-0	Staphylocoagulase {UniProtKB/TrEMBL:Q99WZ3}	AYNVTTHANGQVSYGARPTQKKPSKTNA_GQ_GQVSYGARPTYKKPSETNAYNVTTHANG_EYNVTTHANGQVSYGARPTYKKPSETNAY_AY
coa {UniProtKB/TrEMBL:Q99WZ3}	STAMU5	266477	82-0-81-0-0	Staphylocoagulase {UniProtKB/TrEMBL:Q99WZ3}	VTTHANGQVSYGARPTQKKPSETNAYNVT_AN_GNGQVSYGARPTQNKPSKTNAYNVTTHA_VT_VT
crtN {UniProtKB/TrEMBL:Q99R76}	STAMU5	2708939	23-23-23-23-23	Squalene synthase {UniProtKB/TrEMBL:Q99R76}	ALTQQIKEI_ALTQQIKEI_ALTQQIKEI_ALTQQIKEI_ALTDQIKDV
dnaE {UniProtKB/Swiss-Prot:P63979}	STAMU5	1820520	37-37-37-37-37	DNA polymerase III subunit alpha {UniProtKB/Swiss-Prot:P63979}	GLRNLSIIHQILIQ_GLRNLSIIHQILTQ_GLRNLSIIHQILTQ_GLRNLSIIHQILTQ_GLRNLSIIHQILTQ
dnaE {UniProtKB/Swiss-Prot:P63979}	STAMU5	1821882	24-24-24-24-24	DNA polymerase III subunit alpha {UniProtKB/Swiss-Prot:P63979}	ACIANNIKP_ACIANNIKP_ACIANNIKP_ACIANNIKP_TCIANNIKP
dnaG {UniProtKB/Swiss-Prot:P63964}	STAMU5	1673585	37-37-19-19-19	DNA primase {UniProtKB/Swiss-Prot:P63964}	EDEYGGYDEYGGYI_DDEYGGYDEYGGYI_EDEYGGYI_EDEYGGYI_EDEYGGYI
ebh {UniProtKB/TrEMBL:Q5HFY8}	STACOL	1481874	0-0-462-0-0	Cell wall associated fibronectin-binding protein {UniProtKB/TrEMBL:Q5HFY8}	IK_EQ_KDLVKAKEDAKQDVDKQVQALIDEIDQNPNLTDKEKQALKDRINQILQQGHNDINNAMTKEAIEQAKERLAQALQDIKDLVKAKEDAKNDIDKRVQALIDEIDQNPNLTDKEKQALKDRINQILQQGHNDINNALTKEEIEQAKAQLAQALQDIK_EQ_EH
ebh {UniProtKB/TrEMBL:Q6GGX3}	STAMRS	1505080	0-0-0-0-462	Very large surface anchored protein {UniProtKB/TrEMBL:Q6GGX3}	DK_AG_AG_AG_KQVQALIDEIDRNPILTDKEKQALKDRINQILQQGHNDINNAMTKEEIEQAKAQLGQALQDIKDLVKAKESAKQDIDKQVQALIDEIDRNPILTDKEKQALKDRINQILQQGHNGINNAMTKEEIEQAKAQLGQALQDIKDLVKAKESAKQDIDK
ebhA {UniProtKB/TrEMBL:Q931R6}	STAMU5	1515229	188-188-188-188-188	Hypothetical protein ebhA {UniProtKB/TrEMBL:Q931R6}	SEITEQLEQFKAQMKAANPTAKELAKRKQEAISRIKDFSNEKINSIRNSEIGTADEKQAAMNQI_DEITEQLEQFKAQMKAANPTAKELAKRKQEAISRIKDFSNEKMNSIRNSEIGTADEKQAAMNQI_DEISEQLEQFKAQMKAANPTAKELAKRKQEAISRIKDFSNEKINSIRNSEIGTADEKQAAMNQI_DEITEQLEQFKAQMKAANPLAKELAKRKQEAISRIKDFSNEKMNSIRNSEIGSADEKQAAMNRI_DEIAQQLEQFKAQLKAANPFAKELENRKKAAISKIKDISTDKIDRIRNSTIGTAEERQAAMNRI
ebhA {UniProtKB/TrEMBL:Q931R6}	STAMU5	1521633	81-81-81-36-81	Hypothetical protein ebhA {UniProtKB/TrEMBL:Q931R6}	FESQITQAPLVTDVTTINQKAQTLDHAM_FESQITQAPLVTDVTTINQKAQTLDHAM_FESQITQAPLVTDVTTINQKAQTLDHAM_VESQITQALDHAM_FESQITQAPLVTDVTTINQKAQALDHAM
ebhA {UniProtKB/TrEMBL:Q931R6}	STAMU5	1522007	8-8-8-8-386	Hypothetical protein ebhA {UniProtKB/TrEMBL:Q931R6}	QAMD_HAMD_QAMD_QAMN_HAMDQLSQAINDKAQTLADGNYLNADPDKQNAYKQAVAKAEALLNKQSGTNEVQAQVESITNEVNAAKQALNGNDNLANAKQQAKQQLANLTHLNDAQKQSFESQITQAPLVTDVTTINQKAQALDHAMD
ebhA {UniProtKB/TrEMBL:Q931R6}	STAMU5	1522113	22-22-22-22-22	Hypothetical protein ebhA {UniProtKB/TrEMBL:Q931R6}	AVSGMTHLN_AVNAMTHLN_AVSGMTHLN_AVNAMTHLN_AVNAMTHLN
ebhB {UniProtKB/TrEMBL:Q99U53}	STAMU5	1539994	24-24-24-24-24	Hypothetical protein ebhB {UniProtKB/TrEMBL:Q99U53}	TNTNGITAA_TNTNGITAA_TNTNGITAA_TNTNGITAA_TNTNGITAV
ebhB {UniProtKB/TrEMBL:Q99U53}	STAMU5	1540581	262-262-262-262-262	Hypothetical protein ebhB {UniProtKB/TrEMBL:Q99U53}	KPVNNSWSTNAQHMNFQFVGTYGPNKDVVGISTRLIRVTYDNRQTEDLTILSKVKPDPPRIDANSVTYKAGLTNQEIKVNNVLNNSSVK_KPVNDSWTQNAQRMNFQFTNSYGPSKDVVGISTRDIRVTYDNHQTQIIKILAKVKPDPPRIDGNSVTYKAGLTNQQIKINNVLSSSSIK_KPVNNSWSTNAQHMNFQFVGTYGPNKDVVGISTRLIRVTYDNRQTEDLTILSKVKPDPPRIDANSVTYKAGLTNQEIKVNNVLNNSSVK_KPVNNSWSTNAQHMNFQFVGTYGPNKDVVGISTRLIRVTYDNRQTEDLTILSKVKPDPPRIEANSVTYKAGLTNQEIKVNNVLNNSSVK_KPVNNSWSTNAQHMNFQFTNSYGPSKDVVGISTRDIRVT…
ebhB {UniProtKB/TrEMBL:Q99U53}	STAMU5	1540868	68-68-68-68-68	Hypothetical protein ebhB {UniProtKB/TrEMBL:Q99U53}	VVRTVPKHVFETARGVLYPGVSDM_VVSTVPKHVFETNRGAVFPGVSDV_VVRTVPKHVFETARGVLYPGVSDM_VVRTVPKHVFETARGVLYPGVSDM_VVRTVPKQVFETARGVLYPGVSDM
ebhB {UniProtKB/TrEMBL:Q99U53}	STAMU5	1543684	90-90-90-90-90	Hypothetical protein ebhB {UniProtKB/TrEMBL:Q99U53}	KVPVNISGIPLDPSALVYLVAPTNQTTNGGS_KVPVNISGIPLDPSALVYLVAPTNQTTNGGS_KVPVNISGIPLDPSALVYLVAPTNQTTNGGS_KVPVNISGIPLDPSALVYLVASTNQTTNGGS_KVPVTVTDIPLDPSALVYLVIPTSQTRDGGS
fbp {UniProtKB/TrEMBL:Q99RB9}	STAMU5	2659584	82-82-82-82-82	Fructose-bisphosphatase{UniProtKB/TrEMBL:Q99RB9}	KLIKSDFQSCGQLNVWYITTIEHLIELIK_KLIKSDFQSCGQLNVWYITTIEHLIELIK_KLIKSDFQNCGQLNVWYITTIEHLIELIK_QLIKCDFQNYGQLNVWYITTIEHLIQLIK_QLIKCDFQNYGQLNVWYITTIEHLIQLIK
fbp {UniProtKB/TrEMBL:Q99RB9}	STAMU5	2659704	157-157-157-157-157	Fructose-bisphosphatase{UniProtKB/TrEMBL:Q99RB9}	RKALPKQYVYIIEELLYKSNEYQNKKSYYETLVNQVIELKQADDLIIGLAYSVQ_RKALPKQYVYIIEELLYKSNEYQNKKSYYETLVNQVIELKQADDLIIGLAYSVQ_RKALPKQYVYIIEELLYKSNEYQNKKSYYETLVNQVIELKQADDLIIGLAYSVQ_RRALPEQYVFIVEELLYKNNEFKNKKSYYETLVNQVIELKQADDLIIGLAYSVQ_RRALPEQYVFIVEELLYKNNEFKNKKSYYETLVNQVIELKQADDLIIGLAYSVQ
fhs {UniProtKB/Swiss-Prot:Q99TD2}	STAMU5	1856871	58-58-58-58-58	Formate--tetrahydrofolate ligase {UniProtKB/Swiss-Prot:Q99TD2}	KAREAGFDLAAVVVVATIRAL_KAREAGFDPAAVVVVATIRAL_KVREAGFDPAAVVVVATIRAL_KAREAGFDPAAVVVVATIRAL_KAREAGFDPAAVVVVATIRAL
fib {UniProtKB/Swiss-Prot:P68799}	STAMU5	1212116	22-22-22-22-22	Fibrinogen-binding protein precursor {UniProtKB/Swiss-Prot:P68799}	LLTIAAIGI_LLTIAAIGI_LLTLAAIGI_LLTIAVIGI_LLAIAAIGI
flp {UniProtKB/Swiss-Prot:Q99RJ0}	STAMU5	2576303	82-82-82-82-82	Protein flp {UniProtKB/Swiss-Prot:Q99RJ0}	HGQILLRRSKRIAVLSWLTLCLCIAIALI_HGQILLRRSKRIAVLSWLTLCLCIAIALI_HGQILLRRSKRIAVLSWLSLCICIALALI_HGKIILRKSKLTTFLSWLTLCLCIAIALI_HGKIILRKSKLTTFLSWLTLCLCIAIALI
fnb {UniProtKB/Swiss-Prot:Q932C5}	STAMU5	887947	26-26-26-26-26	Clumping factor A precursor {UniProtKB/Swiss-Prot:Q932C5}	FSVPNSAVKG_FSVPNSAVKG_FSVPNSAVKG_FSVPNEAVQG_FSVPNEAVQG
fnb {UniProtKB/Swiss-Prot:Q932C5}	STAMU5	888961	13-85-13-31-13	Clumping factor A precursor {UniProtKB/Swiss-Prot:Q932C5}	SDSDSA_SDSDSASDSDSASDSDSASDSDSASDSDSA_SDSDSA_SDSDSASDSDSA_SDSDSA
fnb {UniProtKB/Swiss-Prot:Q932C5}	STAMU5	889000	259-43-61-133-187	Clumping factor A precursor {UniProtKB/Swiss-Prot:Q932C5}	DSDSASDSDSASDSDSASDSDSASDSDSASDSDSASDSDSASDSDSASDSDSASDSDSDSDSDSDSDSDSDSDSDSDSDSDSDSDSDS_DSDSDNDSDSDSDSDS_DSDSASDSDSDNDSDSDSDSDS_DSDSDSDSDSDSDSDSDSDSDSDSDSDSDSDSDSDSDSDSDSDSDS_DSDSASDSDSTSDSDSTSDSDSASDSDSDSDSDSDSDSDSDSDSDSDSDSDSDSDSDSDSDSDS
fnb {UniProtKB/Swiss-Prot:Q932C5}	STAMU5	889474	286-70-70-76-76	Clumping factor A precursor {UniProtKB/Swiss-Prot:Q932C5}	DSDSDSESDSDSDSDSDSDSDSDSDSDSDSESDSDSDSDSDSESDSDSDSDSDSDSASDSDSGSDSDSSSDSDSDSTSDTGSDNDSDSDSNSDSESG_DSGSDSDSSSDSDSESDSNSDSESG_DSGSDSDSSSDSDSESDSNSDSESG_DSDSTSDTGSDNDSDSESDSNSDSDSG_DSDSTSDTGSDNDSDSESDSNSDSDSG
fnb {UniProtKB/TrEMBL:Q99RD2}	STAMU5	2642603	31-31-31-73-73	Fibronectin-binding protein homolog {UniProtKB/TrEMBL:Q99RD2}	EVPSEPETPTPP_EVPSEPETPTPP_EVPSEPETPTPP_EVPSEPETPTPPTPEVPSEPETPTPP_EVPSEPGTPTPPTPEVPSEPGKPTPP
fnb {UniProtKB/TrEMBL:Q99RD2}	STAMU5	2642654	172-88-100-88-4	Fibronectin-binding protein homolog {UniProtKB/TrEMBL:Q99RD2}	TPPTPPTPEVPSEPETPMPPTPEVPSEPETPTPPTPEVPSEPETPTPPTPEVPSEPETP_TPPTPPTPEVPSEPETPTPPTPEVPSEPETP_TPPIVPPTPPTPEVPSEPETPTPPTPEVPSEPETP_TPPTPPTPEVPSEPETPTPPTPEVPSEPETP_TPP
fnb {UniProtKB/TrEMBL:Q99RD2}	STAMU5	2643023	136-136-136-136-22	Fibronectin-binding protein homolog {UniProtKB/TrEMBL:Q99RD2}	PKYEQGGNIVDIDFDSVPQIHGQNKGDQSFEEDTEKDKPKYEHGGNI_PKYEQGGNIVDIDFDSVPQIQGQNNGNQSFEEDTEKDKPKYEQGGNI_PKYEQGGNIVDIDFDSVPQIHGQNKGNQSFEEDTEKDKPKYEHGGNI_PKYEQGGNIVDIDFDSVPQIQGQNNGNQSFEEDTEKDKPKYEQGGNI_PKYEQGGNI
fnb {UniProtKB/TrEMBL:Q99RD2}	STAMU5	2643486	114-114-114-0-114	Fibronectin-binding protein homolog {UniProtKB/TrEMBL:Q99RD2}	STHENSKHHADVVEYEEDTNPGGGQVTTESNLVEFDEES_STHENSKHHADVVEYEEDTNPGGGQVTTESNLVEFDEES_STHENSKHHADVVEYEEDTNPGGGQVTTESNLVEFDEES_VE_STHENSKHHADVVEYEEDTNPGGGQVTTESNLVEFDEES
fnb {UniProtKB/TrEMBL:Q99RD2}	STAMU5	2645035	70-85-85-85-85	Fibronectin-binding protein homolog {UniProtKB/TrEMBL:Q99RD2}	VETVKEEEKPQVKETTQPQDNSGNQ_LETVKEEVVKEEAKPQVKETTQSQDNSGDQ_IETVKEEVVKEEAKPQVKETTQSQDNSGDQ_LETVKEEVVKEEEKPQVKETTQSQDNSGDQ_VETVKEEVVKEEANPQVKETTQSQDNSGDQ
groL {UniProtKB/Swiss-Prot:P63766}	STAMU5	2149452	37-37-37-37-37	60 kDa chaperonin {UniProtKB/Swiss-Prot:P63766}	TDDLGLDLKDASID_TDDLGLDLKDASID_TDDLGLDLKDASID_TDDLGLDLKDASID_TDDLGLDLKDATID
gyrA {UniProtKB/Swiss-Prot:Q932M0}	STAMU5	9440	43-43-43-34-34	DNA gyrase subunit A {UniProtKB/Swiss-Prot:Q932M0}	DAEDETNEDEQSTSTV_DAEDETNEDEQSTSTV_DAEDETNEDEQSTSTV_DADEVNEDEQSTV_DADEENEDEQSTV
hisF {UniProtKB/Swiss-Prot:P64361}	STAMU5	2841899	37-37-37-37-37	Imidazole glycerol phosphate synthase subunit hisF {UniProtKB/Swiss-Prot:P64361}	GFDIEHLAKIKSLV_GFDIEHLANIKSLV_GFDIEHLANIKSLV_GFDIEHLAKIKSLV_GFDIEHLAKIKSLV
hysA {UniProtKB/TrEMBL:Q99S67}	STAMU5	2343298	132-132-132-132-132	Hyaluronate lyase {UniProtKB/TrEMBL:Q99S67}	NDAMKKKFDATEKEAEKLLSSMKTESGRTYLWDSAKDLDNKSADM_NDAMKKKFEATENEAKKLLSEMKTESDRKYLWENSKDLDTKSADM_NPDMKKKFDATEKEATNLLKEMKTESGRKYLWSGAETLETNSSHM_NPDMKKKFEATEKEARKLLSEMKTESDRKYLWENSKDLDTKSADM_NPDMKKKFEATENEAEKLLKEMKTESDRKYLWESSKDLDTKSADM
hysA {UniProtKB/TrEMBL:Q99S67}	STAMU5	2343465	69-69-69-69-69	Hyaluronate lyase {UniProtKB/TrEMBL:Q99S67}	AEAMRHPKTTLNTDENKKKVKDAL_AEAMKHKDTKLKIDENKKKVKDAL_AEAMRNPKTTLNTDENKKKVKDAL_AEAMKHPKTTLKNDENKKKVKDAL_SEAMKHKNTKLKTDENKTKVKDAL
hysA {UniProtKB/TrEMBL:Q99S67}	STAMU5	2343574	62-59-59-62-59	Hyaluronate lyase {UniProtKB/TrEMBL:Q99S67}	NKVKELTENFKITDSSKKKALN_KKVADLTSNFKNKTSRNTNLN_KKVKELSENFTKTTGKNTNLN_KKVADLKTNFSKSAPQKNTNLN_KKVADLTSNFKNKTSRNTNLN
hysA {UniProtKB/TrEMBL:Q99S67}	STAMU5	2345065	44-44-44-44-44	Hyaluronate lyase {UniProtKB/TrEMBL:Q99S67}	DINKSQKQDSKTNQYY_DINKSQKQDSKTNQYY_EINKSQKDTQKTDEYY_DINKSQKDTQKTDEYY_DINKSQKDIQKTDEYY
hysA {UniProtKB/TrEMBL:Q99S67}	STAMU5	2345139	93-93-93-93-93	Hyaluronate lyase {UniProtKB/TrEMBL:Q99S67}	TDSKYAYVLYPGLSKDDFNTKKDKVTVVKQDD_TDSKYAYVLYPGLSKDDFNTKKDKVTVVKQDD_SDNKYGYVLYPGLSKDVFKTKKDEVTVVKQED_TDDKYAYVLYPGITKDNFKSKASQVTVVKQDD_TDSKYAYVLYPGLSKDVFKSKASKVTVVKQED
isdA {UniProtKB/Swiss-Prot:Q99UX4}	STAMU5	1183258	22-22-22-22-34	Iron-regulated surface determinant protein A precursor {UniProtKB/Swiss-Prot:Q99UX4}	HNETPKQAS_HNETPKQAS_HNETPKQAS_QNESPKQAS_QNEVHKQGPSKDS
ispD1 {UniProtKB/Swiss-Prot:P65176}	STAMU5	293157	31-31-31-31-31	2-C-methyl-D-erythritol 4-phosphate cytidylyltransferase 1 {UniProtKB/Swiss-Prot:P65176}	HIRNVNGINNDD_YIRNVNGINNDD_HIRNVNGINNDD_HIRNVNGINNND_HIRNTQGINDDD
ldhD {UniProtKB/Swiss-Prot:P63940}	STAMU5	2668105	253-253-253-7-253	D-lactate dehydrogenase {UniProtKB/Swiss-Prot:P63940}	LVNAARGAVINTPDLIAAVNDGTLLGAAIDTYENEAAYFTNDWTNKDIDDKTLLELIEHERILVTPHIAFFSDEAVQNLVEGGLNA_LVNAARGAVINTPDLIAAVNDGTLLGAAIDTYENEAAYFTNDWTNKDIDDKTLLELIEHERILVTPHIAFFSDEAVQNLVEGGLNA_LVNAARGAVINTPDLIAAVNDGTLLGAAIDTYENEAAYFTNDWTNKDIDDKTLLELIEHERILVTPHIAFFSDEAVQNLVEGGLNA_LVNA_LVNAARGAVINTPDLIDAVNDGTLLGAAIDTYENEAAYFTNDWTNKDIDDKTLLELIEHERILVTPHIAFFSDEAVQNLVEGGLNA
ligA {UniProtKB/Swiss-Prot:Q99SY3}	STAMU5	2047511	28-28-28-28-28	DNA ligase {UniProtKB/Swiss-Prot:Q99SY3}	RVNNIDGVLEY_RVNNIDGVLEY_RVNNIDGVLEY_RVNNIDGVLEY_RVSDIDGVLEY
lip2 {UniProtKB/Swiss-Prot:Q99WQ6}	STAMU5	365536	22-19-19-22-22	Lipase 2 precursor {UniProtKB/Swiss-Prot:Q99WQ6}	PTSNAAAQK_PTNAAVQK_STNAAAQK_LTSNAAAQK_PTTNAAAQK
malR {UniProtKB/TrEMBL:Q99TY5}	STAMU5	1623767	65-65-65-65-65	Maltose operon transcriptional repressor {UniProtKB/TrEMBL:Q99TY5}	GNFEVSKDRIQGFETVASQFNLD_GNFEVSKDRIQGFETVASQFNLD_GNFEVSKDRIQGFETIASQNKIN_GDFEVSKDRIQGFETIASQNKIN_GDFEVSKDRIQGFETVASQFNLD
mnaA {UniProtKB/TrEMBL:Q99SE7}	STAMU5	2239163	22-22-22-22-22	UDP-GlcNAc 2-epimerase {UniProtKB/TrEMBL:Q99SE7}	RRENIGKPM_RRENIGKPM_RRENIGKPM_RRENIGQPM_RRENLGQPM
mtlD {UniProtKB/Swiss-Prot:P63955}	STAMU5	2286556	22-22-22-22-22	Mannitol-1-phosphate 5-dehydrogenase {UniProtKB/Swiss-Prot:P63955}	LAHDHQYDV_LAHDHQYDV_LAHDHQYDV_LAHDHQYDV_LATGHQYDV
MW1492 {UniProtKB/TrEMBL:Q8NWC6}	STAMW2	1623816	0-45-0-0-0	Hypothetical protein MW1492 {UniProtKB/TrEMBL:Q8NWC6}	VI_ILTTVSKINIDASKVI_TA_QT_QT
MW1698 {UniProtKB/TrEMBL:Q8NW20}	STAMW2	1846225	0-119-119-119-119	Hypothetical protein MW1698 {UniProtKB/TrEMBL:Q8NW20}	IS_HITSLLSDTPDKIIKNSLHGLIEERYLLFMLEQAGIDENTT_HITSLLSDTPDKIIKNSLHGLIEERYLLFMLEQAGIDENTT_HITSLLSDTPDKIIKNSLHGLIEERYLLFMLEQAGIDENTT_HITSLLSDTPDKIIKNSLHGLIEERYLLFMLEQAEIDENTT
nasF {UniProtKB/TrEMBL:Q99RN1}	STAMU5	2527951	53-53-53-53-53	Uroporphyrin-III C-methyl transferase {UniProtKB/TrEMBL:Q99RN1}	IGEVVGYTENVSTTSNPTQ_IGEVVGYTENVSTTSNPTQ_IGEVVDYTENTPKSYDPMK_IGEVVGYTENTPKSYDSTK_IGEVVGYTENVSTTSNPTQ
norA {UniProtKB/Swiss-Prot:P0A0J4}	STAMU5	768017	43-43-43-43-43	Quinolone resistance protein norA {UniProtKB/Swiss-Prot:P0A0J4}	VGHNFSVLMLSRVIGG_VGHNFSVLMLSRVIGG_VGHNFSVLMLSRVIGG_IGQNFLILMLSRVIGG_VGHNFSVLMLSRVIGG
norA {UniProtKB/Swiss-Prot:P0A0J4}	STAMU5	768083	32-32-32-32-32	Quinolone resistance protein norA {UniProtKB/Swiss-Prot:P0A0J4}	MPGVTGLIADIS_MPGVTGLIADIS_MPGVTGLIADIS_MPGVTGLIADIS_MPGVTGLIADVS
phoR {UniProtKB/TrEMBL:Q99TH0}	STAMU5	1804763	35-35-35-35-35	Alkaline phosphatase synthesis sensor protein {UniProtKB/TrEMBL:Q99TH0}	AIPNSDSYIQKRD_AIPNSDSYIQKRD_AIPNSDSYIQKRD_AIPNSDSFIQKKD_PTKTIDNYSQKKD
SAV0118 {UniProtKB/TrEMBL:Q99X97}	STAMU5	130971	28-28-28-28-28	Hypothetical protein {UniProtKB/TrEMBL:Q99X97}	GRVSKQPLTAA_GRASKQPLTAA_GRVSKQPLTAA_RRTSKQPLTAA_GRASKQPLTAA
SAV0125 {UniProtKB/TrEMBL:Q99X90}	STAMU5	140478	86-86-86-254-86	Hypothetical protein {UniProtKB/TrEMBL:Q99X90}	WFVSAISILGRKKLVAAADTTTIQKSKGNA_WFVSAISILGRKKLVSTADTTTIQKSKGNA_WFVSAISILGRKKLVAAADTTTIQKSKGNA_WFIVAISLFIRKKSLSAENTVAVQSHKGASKQKIRYKLVYKSVSTKHSDDSIKVAHTVGNKKLIDDKTIDIHLDSSEILKKISTDA_WFVSAISILGRKKLVSTSDTTTIQKSKGNA
SAV0134 {UniProtKB/TrEMBL:Q99X81}	STAMU5	149520	42-42-42-42-0	Hypothetical protein {UniProtKB/TrEMBL:Q99X81}	HQMMSPKANMHSSNH_HQMMSPKANMHSSNH_HQMMSPKANMHSSNH_NQMMSPKANMHSSKH_HQ
SAV0178 {UniProtKB/TrEMBL:Q99X43}	STAMU5	195559	241-241-241-241-241	Similar to integral membrane protein LmrP {UniProtKB/TrEMBL:Q99X43}	DMLSQSIVGIYLVGLVVLKFPLSIISGYLIEIFPKKLLVLIYQATMVIMLVFMGVFGSHQLWQIIGFCVAYAIFTIVWGLQF_DMLSQSIVGIYLVGLVVLKFPLSIISGYLIEIFPKKLLVLIYQATMVIMLVFMGVFGSHQLWQIIGFCVAYAIFTIVWGLQF_DMLSQSIVGIYLVGLVVLKFPLSIISGYLIEIFPKKLLVLIYQATMVIMLVFMGVFGSHQLWQIIGFCVAYAIFTIVWGLQF_DMLNQSIVGIYLVVLVILKFPLSIISGYIIEIFPKKSLVLIYQLTMVVMLVLMGIFSSNQLWQIICFCIAYAIFTIVWGLQF_DMLSQSIVGIYLVGLVVLKFPLSIISGYLIEIFPKKLLVLIYQATMVIMLVFMGIFGSHQLWQIIGF…
SAV0179 {UniProtKB/TrEMBL:Q99X42}	STAMU5	201612	22-22-22-22-22	Similar to surfactin synthetase {UniProtKB/TrEMBL:Q99X42}	GQRVALFTE_GQRVALFTE_GQRVALFTE_GQRVALFTE_GQPVALITE
SAV0188 {UniProtKB/TrEMBL:Q99X33}	STAMU5	212964	22-22-22-22-22	Putative indole-3-pyruvate decarboxylase {UniProtKB/TrEMBL:Q99X33}	DTFNAINGH_DTFNAINGH_DTFNAINGH_DTFNAINGH_EVFNTINGH
SAV0188 {UniProtKB/TrEMBL:Q99X33}	STAMU5	213486	60-60-60-60-60	Putative indole-3-pyruvate decarboxylase {UniProtKB/TrEMBL:Q99X33}	PSLLKQLSNISYTNSATFPAY_PSLLKQLSNISYTNNATFPAY_PSLLKQLSNISYTNNATFPAY_PSLLQQLTDISYTNNASFPAY_SSLLQQLTDISYTNNASFPAY
SAV0240 {UniProtKB/TrEMBL:Q99WY3}	STAMU5	280180	24-24-24-24-24	Putative flavohemoprotein {UniProtKB/TrEMBL:Q99WY3}	EEYDFSEFT_EEYDFSEFT_EEYDFSEFT_EEYDFSEFT_DAYDFSQYV
SAV0250 {UniProtKB/TrEMBL:Q99WX3}	STAMU5	291394	21-21-21-21-21	Sorbitol dehydrogenase homologue {UniProtKB/TrEMBL:Q99WX3}	VKVRATGI_VKVRATGI_IKVRATGI_VKVRATGI_VKVRATGI
SAV0265 {UniProtKB/TrEMBL:Q99WW0}	STAMU5	309811	43-43-43-43-43	Hypothetical protein {UniProtKB/TrEMBL:Q99WW0}	QFDQQYIQQQGYNADV_QFDQQYIQQQGYNADV_QFDQQYIQQQGYNADV_QFDQQYIQEQGYNSDV_QFDQQYIQQQGYNADV
SAV0274 {UniProtKB/TrEMBL:Q99WV2}	STAMU5	317548	64-64-64-64-64	Similar to transmembrane efflux pump protein {UniProtKB/TrEMBL:Q99WV2}	TQLSASQYVIAVIIGFVICAIGN_TQLSASQYVIAVIIGFVICAIGN_TQLLASQYVIAVIIGFVICAIGN_TSLQPSQYIIAVVIGFVICAIGN_TSLQPSQYIIAVVIGFVICAIGN
SAV0335 {UniProtKB/TrEMBL:Q99WP1}	STAMU5	382057	143-143-143-143-143	Hypothetical protein {UniProtKB/TrEMBL:Q99WP1}	KKTPTKAGYFVTCWTKDENNCNQPYSKEAFADYLMIIVIDEELSGYFLF_KKTPTKAGYFVTCWTKDENNCNQPYSKEAFADYLMIIVIDEELSGYFLF_KKTPTKSGYFVTCWTKDEDNYNRPYKIEEFADYLIVAVIDDELNGYFLF_KKTPTKAGYFVTCWTKDENNCNQPYSKEAFADYLMIIVIDEELSGYFLF_KKTPTKAGYFVTCWTKDENNCNQPYSKEAFADYLMIIVIDEELSGYFLF
SAV0346 {UniProtKB/TrEMBL:Q99WN1}	STAMU5	393310	31-31-31-31-31	Hypothetical protein {UniProtKB/TrEMBL:Q99WN1}	SFFSVLLFCAGV_SFFSVLLFIFGV_SFFSVLLFCAGV_SFFSVLLFCAGV_SFFSVLLFCAGV
SAV0348 {UniProtKB/TrEMBL:Q99WM9}	STAMU5	394135	64-64-64-64-64	Hypothetical protein {UniProtKB/TrEMBL:Q99WM9}	TSSVKSNHPVAQKSNKTIVQDVL_TSSVKSTIPVAQKSNQSIVQDVL_TSSVKSNHPVAQKSNKTIVQDVL_TSSVKSTIPVAQKSIKTMVQNVL_TSSVKSNHPVAPSSNQSIVQDVL
SAV0354 {UniProtKB/TrEMBL:Q99WM3}	STAMU5	399612	42-42-42-42-42	Acetyl-CoA C-acetyltransferase homologue {UniProtKB/TrEMBL:Q99WM3}	NSQHKAVRAQQNGEF_NSQQKAVRAQQNGEF_NSQQKAVRAQQNGEF_NSQKKAANAQQNGGF_NSQQKAVRAQQNGEF
SAV0377 {UniProtKB/TrEMBL:Q99WK0}	STAMU5	419444	26-26-26-26-26	Hypothetical protein {UniProtKB/TrEMBL:Q99WK0}	PSLVLAIYDY_PSLVLAIYDY_PSLVLAIYDY_PSLVLAIYDY_PALILAIFNN
SAV0465 {UniProtKB/TrEMBL:Q932G4}	STAMU5	509710	4-4-4-205-4	Probable autolysin {UniProtKB/TrEMBL:Q932G4}	NSG_NSG_NSG_NSGGGSYYTVQAGDSLSLIASKYGTTYQNIMRLNGLNNFFIYPGQKLKVSGTASSSNAASNSSRPSTNSG_NSG
SAV0564 {UniProtKB/TrEMBL:Q99W45}	STAMU5	642142	106-106-106-106-106	Similar to poly (Glycerol-phosphate) alpha- glucosyltransferase {UniProtKB/TrEMBL:Q99W45}	DQLLNNTQKLQQFSINSIESAQQYNATTISTKWQNIL_DQLLNNTQKLQQFSINSIESAQQYNATTISTKWQNIL_DQLLNNTQKLQQFSINSIESAQQYNATTISTKWQNIL_EQLLNNTQKLQQFSINSIEYAQQFNETNVSTKWQNIL_DQLLNNSQMMQQFSINSIESAQQYNATTISTKWQKIL
SAV0565 {UniProtKB/TrEMBL:Q99W44}	STAMU5	642564	22-22-22-22-22	Similar to poly (Glycerol-phosphate) alpha- glucosyltransferase {UniProtKB/TrEMBL:Q99W44}	GPNELITPD_GPNELITPD_GPNELITSD_GPNELITPD_GPGELITSD
SAV0565 {UniProtKB/TrEMBL:Q99W44}	STAMU5	642813	36-36-36-36-36	Similar to poly (Glycerol-phosphate) alpha- glucosyltransferase {UniProtKB/TrEMBL:Q99W44}	IKRLVSYVPKIEL_IKRLVSYVPKIEL_IKRLVSYVPKIEL_IKRLVSYVPKIEL_VKRLVPYVPKVEL
SAV0608 {UniProtKB/TrEMBL:Q99W04}	STAMU5	683454	36-36-36-36-36	Putative endonuclease III {UniProtKB/TrEMBL:Q99W04}	YKLLYRHMGPQNW_YKVLYEHLGPQFW_YKVLYEHLGPQFW_YKLLYRHMGPQNW_YKLLYRHMGPQNW
SAV0617 {UniProtKB/TrEMBL:Q99VZ6}	STAMU5	692010	47-47-47-47-47	Hypothetical protein {UniProtKB/TrEMBL:Q99VZ6}	GMFGQILMGILIDHFGL_GMFGQILMGILIDHFGL_GMFGQILMGILIDHFGL_GMFGQILMGILIDHFGL_GMFGQILMGILIDHFAL
SAV0621 {UniProtKB/TrEMBL:Q932F5}	STAMU5	694691	28-28-28-28-28	Putative NADH dehydrogenase I chain L {UniProtKB/TrEMBL:Q932F5}	GDSQFGAIQSF_GDSQFGAMQSF_GDSQFGAIQSF_GDNQFGAIQSF_GDSQFGAMQSF
SAV0621 {UniProtKB/TrEMBL:Q932F5}	STAMU5	695513	32-32-32-32-32	Putative NADH dehydrogenase I chain L {UniProtKB/TrEMBL:Q932F5}	AIVFVGVIASIF_AIVFVGVIASVF_AIVFVGVIASVF_AIVFVGVIASVF_IIVCMGVIASIF
SAV0625 {UniProtKB/TrEMBL:Q99VY9}	STAMU5	697530	49-49-49-49-49	MnhD homologue {UniProtKB/TrEMBL:Q99VY9}	HRPITLDFGGWSAPFGIQ_HRPITLDFGGWSAPFGIQ_HRPITLDFGGWSAPFGIQ_HRPITLDFGGWSAPFGIQ_HRPITLDFGGWTAPFGIQ
SAV0650 {UniProtKB/TrEMBL:Q99VX1}	STAMU5	724738	24-24-24-24-24	Similar to dihydroxyacetone kinase {UniProtKB/TrEMBL:Q99VX1}	LEGLLIAHP_LEGLLIAHP_LEGLLIAHP_LEGLLIVHP_IEGMLIAHP
SAV0664 {UniProtKB/TrEMBL:Q932F0}	STAMU5	739293	44-44-44-44-44	Low-affinity inorganic phosphate transporter {UniProtKB/TrEMBL:Q932F0}	ISALLAGLLFYILNLF_ISALLAGLLFYILNLF_ISALLAGLLFYILNLF_ISAFLAAFLFYILSLF_ISALLAGLLFYILNLF
SAV0691 {UniProtKB/TrEMBL:Q99VT0}	STAMU5	764945	265-265-265-265-265	Putative deoxyribodipyrimidine photolyase {UniProtKB/TrEMBL:Q99VT0}	VFTSFYRKWRPYLRHRDVYHYDLKSFEDFVIASPDDLVFDDIAFGSSQVIEQNKWQHFLDQDIQNYESGRDYLPEVLTSQLSVALAYGLL_VFTSFYKKWRPYLRHRDVYHYDLKSFEDFVIASPDDLVFDDIAFGSSQIIEQNKWQHFLDQDIQNYESGRDYLPEVLTSQLSVALAYGLL_VFTSFYKKWRPYLRHRDVYHYDLKSFEDFVIASPDDLVFDDIAFGSSQIIEQNKWQHFLDQDIQNYESGRDYLPEVLTSQLSVALAYGLL_VFTSFYKKWRPYLRIRDVYHYDLNELIDIVIAAPNNLKDVQIGAGSSQAHEQEKWQQFLEHDIQNYENGREYLPEILTSQLSIALAYGLL_VFTSFSKKWRPYLRHRDVYHYDLKSFEDFVIASPD…
SAV0697 {UniProtKB/TrEMBL:Q99VS5}	STAMU5	769943	22-22-22-22-22	Similar to transcription regulation protein {UniProtKB/TrEMBL:Q99VS5}	GAEVAELIQ_GQEVAELIQ_GQEVAELIQ_GQEVSELIQ_GQEVAELIQ
SAV0708 {UniProtKB/TrEMBL:Q99VR5}	STAMU5	782445	32-32-32-32-32	Hypothetical protein {UniProtKB/TrEMBL:Q99VR5}	VGAVASVLTLGA_VGAVASVLTLGA_AGAVITTLALGA_VGAVASVLILGA_AGAIITTLALGA
SAV0736 {UniProtKB/TrEMBL:Q99VN8}	STAMU5	814296	136-136-136-109-136	Lipoprotein {UniProtKB/TrEMBL:Q99VN8}	KVKALPKGEGGKSLPNFLESFKDDKYTNVGNLKEVNFDKIAATKPEV_KVKALPKGEGGKSLPNFLESFKDDKYTNVGNLKEVNFDKIAATKPEV_KVKALPKGEGGKSLPNFLESFKDDKYTNVGNLKEVNFDKIAATKPEV_KVKALPNFLESFKDDKYTNIGNLKEVNFDKIAATKPEV_KVKALPKGEGGKSLPNFLESFKDDKYTNVGNLKEVNFDKIAATKPEV
SAV0755 {UniProtKB/TrEMBL:Q99VM0}	STAMU5	835442	52-52-52-13-52	Hypothetical protein {UniProtKB/TrEMBL:Q99VM0}	PTVPVAHNYNKSVANRGNL_PTVPVAHNYNKSVANRGNL_PTVPVAHNYNKSVANRGNL_ANRGNL_PTVPVAHNYNKSVANRGNL
SAV0966 {UniProtKB/TrEMBL:Q99VC4}	STAMU5	1010580	46-46-46-46-46	Similar to ATP-dependent nuclease subunit B {UniProtKB/TrEMBL:Q99VC4}	YVAMTRAKGDVTFSYSL_YIAMTRARQDVTFSYSL_YVAMTRAKGDVTFSYSL_YVAMTRAKGNVTFSYSL_YVAMTRAKGNVTFSYSL
SAV1103 {UniProtKB/TrEMBL:Q99UZ9}	STAMU5	1158021	22-22-22-16-22	Hypothetical protein {UniProtKB/TrEMBL:Q99UZ9}	NSSEVKDKK_NSSEVKDKK_NSSEVKDKK_NSSEVKK_NSSEVKDKK
SAV1107 {UniProtKB/TrEMBL:Q99UZ5}	STAMU5	1161624	61-61-61-61-61	Myo-inositol-1#or 4-monophosphatase homologue {UniProtKB/TrEMBL:Q99UZ5}	TKPILGEIFKEIVNDSRSARAY_TKPILGEIFKEIVNDSRSARAY_TKPILGEIFKEIVNDSRSARAY_TKPILGEIFKEIVNDSRSARAY_TKPVLGEIFKDVVNISRSARAY
SAV1107 {UniProtKB/TrEMBL:Q99UZ5}	STAMU5	1161873	56-56-56-56-56	Myo-inositol-1#or 4-monophosphatase homologue {UniProtKB/TrEMBL:Q99UZ5}	NRGLHQEISNDYLEPYHDTL_NRGLHQEISNDYLEPHHDAL_NRGLHQEISNDYLEPHHDAL_NRGLHQEISNDYLEPHRDAL_NRGVHREILGVYLEPHRDAL
SAV1129 {UniProtKB/TrEMBL:Q99UX5}	STAMU5	1182570	95-95-95-50-104	Iron-regulated cell wall-anchored protein SirH {UniProtKB/TrEMBL:Q99UX5}	EAPTSETKEAKEVKEVKAPKETKAVKPAAKATN_EAPTSETKEAKEVKEVKAPKETKEVKPAAKATN_EAPTSETKEAKEVKEVKAPKETKEVKPAAKATN_EAPTSETKEVKPAAKSDN_VAPTTETKEAKEVKAVKEVKAPKEAKEEKPAAKADN
SAV1155 {UniProtKB/TrEMBL:Q99UV2}	STAMU5	1209650	29-17-29-29-17	Hypothetical protein {UniProtKB/TrEMBL:Q99UV2}	NVEAAKKYDQY_VEKYNEY_NVEAAKKYDQY_NAETVKKYNEY_AEKYNEY
SAV1159 {UniProtKB/TrEMBL:Q99UU9}	STAMU5	1212758	54-54-54-54-54	Fibrinogen-binding protein {UniProtKB/TrEMBL:Q99UU9}	LTGTLALLLSSTGIATIEG_LTGTLALLLSSTGIATIEG_LTGTLALLLSSTGIATIEG_LTGTLALLLSSTAIATIEG_VAGTLAVLLSTTAVSTLDG
SAV1192 {UniProtKB/TrEMBL:Q99US5}	STAMU5	1247341	31-31-31-31-10	Similar to cell-division initiation protein {UniProtKB/TrEMBL:Q99US5}	ANAQNNASNTPD_ANAQNNASNTSD_ANAQNNASNTPD_ANAQNNASNTSD_SNTSD
SAV1401 {UniProtKB/TrEMBL:Q99U85}	STAMU5	1484709	31-31-31-31-31	Hypothetical protein {UniProtKB/TrEMBL:Q99U85}	TLPKFNNYIKAE_TLPKFNNYIKAE_TLPKFNNYIKAE_ALPRFNSYIKAE_TLPKFNNYIKTE
SAV1401 {UniProtKB/TrEMBL:Q99U85}	STAMU5	1484806	73-73-73-73-73	Hypothetical protein {UniProtKB/TrEMBL:Q99U85}	AAMMIVLVIPIMISGILFFKTNIDKT_AAMMIVLVIPIMISGILFFKTNIDKT_AAMMIVLVIPIMISGILFFKTNIDKT_AAMMMILVIPITISGILFFKTNLDKT_AAMMIVLVIPIMISGIVFFKTNIDKT
SAV1429 {UniProtKB/TrEMBL:Q931R7}	STAMU5	1511669	37-37-37-37-37	Hypothetical protein {UniProtKB/TrEMBL:Q931R7}	SDANKVLESVNEPQ_SDANKVLESVNEPQ_SDANKVLESVNEPQ_SDANKVLESVNEPQ_SGESQVLESGKDPQ
SAV1433 {UniProtKB/TrEMBL:Q99U55}	STAMU5	1514063	75-75-75-75-75	Similar to cell wall enzyme EbsB {UniProtKB/TrEMBL:Q99U55}	QNALLYTDSKLIADSIEAGYVKNANF_QNALLYTDSKIIADSIEAGYVKNANF_QNALLYTDSKLIADSIEAGYVKNANF_SNALLYTDSKLIADSIEAGYVKNANF_SNALLYTDSKLIADSVNAGYVKNAKF
SAV1483 {UniProtKB/TrEMBL:Q99U07}	STAMU5	1598818	22-22-22-22-22	Hypothetical protein {UniProtKB/TrEMBL:Q99U07}	TKQHVFHFV_TKQHVFHFV_TKQHVFHFV_TMQQDFRFV_TMQQDFRFV
SAV1529 {UniProtKB/TrEMBL:Q931R2}	STAMU5	1645907	31-31-31-31-31	Xaa-Pro dipeptidase {UniProtKB/TrEMBL:Q931R2}	ITLDFGAYYNGY_ITLDFGAYYNGY_ITLDFGAYYNGY_ITLDFGAYYNGY_ITLDFGAYFNGY
SAV1529 {UniProtKB/TrEMBL:Q931R2}	STAMU5	1646093	25-25-25-25-25	Xaa-Pro dipeptidase {UniProtKB/TrEMBL:Q931R2}	YILTVVKAGM_YILTVVKAGM_YILTVVKAGM_YILTVVKAGM_YILTVAKAGM
SAV1624 {UniProtKB/TrEMBL:Q99TM5}	STAMU5	1733587	23-23-23-19-23	Hypothetical protein {UniProtKB/TrEMBL:Q99TM5}	GSNNEEKKE_GSNNEEKKE_GSNNEEKKE_FLFVIRTC_GSNNEEKKE
SAV1625 {UniProtKB/Swiss-Prot:Q99TM4}	STAMU5	1733814	36-36-36-0-36	Hypothetical UPF0337 protein SAV1625 {UniProtKB/Swiss-Prot:Q99TM4}	EKEGQQDKATGKA_EKEGQQDKATGKA_EKEGQQDKVIGKA__EKEGQQDKATGKA
SAV1716 {UniProtKB/TrEMBL:Q99TE7}	STAMU5	1835506	50-50-50-50-50	Similar to iron-sulfur cofactor synthesis protein nifZ {UniProtKB/TrEMBL:Q99TE7}	KKDGSINLEHFKELVSDK_KKDGSINLEHFKELMSDK_KKDGSINLEHFKELMSDK_KKDGSINLEHFKELMSDK_TKDGTIDLQHFNDLMSDK
SAV1716 {UniProtKB/TrEMBL:Q99TE7}	STAMU5	1835677	127-127-127-127-127	Similar to iron-sulfur cofactor synthesis protein nifZ {UniProtKB/TrEMBL:Q99TE7}	QANQLLQQAKAQINAMINSKTNYDVVFTSGATESNNLALKGIAY_QANQLLQQAKAQINAMINSKTNYDVVFTSGATESNNLALKGIAY_QANQLLQQAKTQINAMINSKTNYDVVFTSGATESNNLALKGIAY_QANQLLQQAKAQINAMINSKTNYDVVFTSGATESNNIALKGVAY_QADQLLQQAKVQINDMVNTNMTYDVVFTSGATESNNIALKGVAY
SAV1738 {UniProtKB/TrEMBL:Q99TC6}	STAMU5	1865797	37-37-37-37-31	Hypothetical protein {UniProtKB/TrEMBL:Q99TC6}	DVSETETVNIDNKD_DVSESETVNIDNKD_DVSETETVNIDNKD_DVSETETVNTDNKD_DVSETVNTDNKD
SAV1738 {UniProtKB/TrEMBL:Q99TC6}	STAMU5	1865996	107-113-266-17-113	Hypothetical protein {UniProtKB/TrEMBL:Q99TC6}	QEAQEVQEAKKEAQAEKDSDTSTKDASAAKVEVSKPE_QEAQEIQEAKREAQAETDKSVAVSNEESKAVALKVSKEE_QEAQEVQEAKKEAQAETDKSAAVSNEEPKAVALKAQQAAIKEEASANNLSDISQEAQEVQEAKKEAQAEKDSDTLTKDASAAKVEVSKPE_LNVSKEE_QEAQAIQEVKKEAQAETDKSADVSNEESKASTLNVSKEE
SAV1738 {UniProtKB/TrEMBL:Q99TC6}	STAMU5	1866145	318-318-318-0-159	Hypothetical protein {UniProtKB/TrEMBL:Q99TC6}	IKEEASANNLSDTSQEAQEIQEAKREAQAEADKSVAVSNEESKASALKVQQAAIKEEASANNLSDTSQEAQEIQEAKKEAQAETDKSAAVSNEEPKAVALKAQQAAI_IKEEVSANNLSDTSQEAQEIQEAKKEAQAETDKSAAVSNEESKAAALKAQQAAIKEEASANNLSDTSQEAQEIQEAKKEAQAETDKSAAVSNEESKAAALKAQQAAI_IKEEASANNLSDTSQEAQEIQEAKREAQAEADKSVAVSNKESKAVALKAQQAAIKEEASANNLSDTSQEAQEIQEAKKEAQAETDKSAAVSNEEPKAVALKAQQAAI_AI_IKEEASANNLSDTSQEAQEIQEAKREAQTETDKSAAVSNEESKASALKAQQAAI
SAV1742 {UniProtKB/TrEMBL:Q99TC2}	STAMU5	1873098	5-5-5-5-47	Phenylalanyl-tRNA synthetase homolog {UniProtKB/TrEMBL:Q99TC2}	NVV_NVV_NVV_NVV_NVVEITNEGNVVGYNIF
SAV1755 {UniProtKB/TrEMBL:Q931P2}	STAMU5	1885934	29-29-29-29-29	Putative flavoprotein {UniProtKB/TrEMBL:Q931P2}	NSYESHSLVIA_NSYESHSLVIA_NSYESHSLVIA_SSYVSHSLVIA_NSYESHSLVIA
SAV2032 {UniProtKB/TrEMBL:Q99SL5}	STAMU5	2152416	15-15-15-93-6	Hypothetical protein {UniProtKB/TrEMBL:Q99SL5}	DKPKPN_DKPKPN_DKPKPN_DKPKPNPDPKPDPDKPKPNPDPKPDPDKPKPN_NPN
SAV2032 {UniProtKB/TrEMBL:Q99SL5}	STAMU5	2152452	55-55-55-16-16	Hypothetical protein {UniProtKB/TrEMBL:Q99SL5}	DNPKPKPDPKPDPDKPKPNP_DNPKPNPDPKPDPDKPKPNP_DNPKPNPDPKPDPDKPKPNP_DNPKPKP_DKPKPNP
SAV2110 {UniProtKB/TrEMBL:Q99SE8}	STAMU5	2238340	28-28-28-28-28	Hypothetical protein {UniProtKB/TrEMBL:Q99SE8}	NTCIFECYLAK_NTCIFECYLAK_NTCIFECYLAK_NTVIFESYLAK_NTVIFESYLAK
SAV2153 {UniProtKB/TrEMBL:Q99SA6}	STAMU5	2278840	112-112-112-112-112	Similar to ATP-binding protein homolog {UniProtKB/TrEMBL:Q99SA6}	ITGNFTKILLLKDGESVQQGLIDDILTSENMSRFFQKNV_ITSNFTKILLLKDGESVQQGLIDDILTSENMSRFFQKNV_ITANFSKILLLKDGQSIQQGAVEDILTSENMSRFFQKNV_ITGNFTKILLLKDGESVQQGLIDDILTSENMSHFFRKKV_ITGNFTKILLLKDGESVQQGLIDDILTSENMSRFFQKNV
SAV2171 {UniProtKB/TrEMBL:Q99S95}	STAMU5	2312347	63-63-63-63-63	Similar to UDP-N-acetylglucosamine pyrophosphorylase {UniProtKB/TrEMBL:Q99S95}	QANQLKTLNHQSGHTIQWYIMT_QANQLKTLNHQSGHTIQWYIMT_QANQLKTLNHQSGHTIQWYIMT_QANQLKTLNHQSGHTIQWYIMI_QAKQLKELHRQTGHKIQWYIMT
SAV2179 {UniProtKB/TrEMBL:Q99S87}	STAMU5	2321406	42-42-42-42-42	Hypothetical protein {UniProtKB/TrEMBL:Q99S87}	SLIITLEGLLDVLNH_SLIITLEGLLDVLNH_SLIITLEGLLDVLNH_SLIITLEGLLDVLKR_SLIMTLEGLLDVLNH
SAV2205 {UniProtKB/TrEMBL:Q99S64}	STAMU5	2347949	24-24-24-24-24	Hypothetical protein {UniProtKB/TrEMBL:Q99S64}	VFPENKKVL_VFPENKKVL_IFPENKNVL_VFAENKKVL_VFPENKKVL
SAV2266 {UniProtKB/TrEMBL:Q99S06}	STAMU5	2394749	24-24-24-18-24	Similar to transporter ybfD {UniProtKB/TrEMBL:Q99S06}	KNENIIVYP_KNENIIVYP_KNENIIVYP_ENIIVYP_KNENIIVYP
SAV2342 {UniProtKB/TrEMBL:Q99RT1}	STAMU5	2467798	25-25-52-52-52	Hypothetical protein {UniProtKB/TrEMBL:Q99RT1}	PSTIKNQPVT_PSTIKNQPVT_PSTIKNQPVTSETPEKACT_PSSIKKQPVTSETPEKAGT_PSSIKNQSVTSETPKKAGT
SAV2342 {UniProtKB/TrEMBL:Q99RT1}	STAMU5	2467888	156-156-156-156-156	Hypothetical protein {UniProtKB/TrEMBL:Q99RT1}	LFPMIMTVFSIIFYIVLQIIDSYYDSDFTLMPMGLNILLVLLYFVYLGLTIVM_LFPMIMTVFSIIFYIVLQIIDSYYDSDFTLMPMGLNILLVLLYFVYLGLTIVM_LFPMIMTVFSIIFYIVLQIIDSYYDSDFTLMPMGLNILLVLLYFVYLGLTIVM_VLPIIMCAFSIVFSIVVQFIESYYDNDFMFMPIGIVILLVLLYLIYFGLTVTM_LFPMIMTVFSIIFYIVLQIIDSYYDSDFTLMPMGLNILLVLLYFVYLGLTIVM
SAV2342 {UniProtKB/TrEMBL:Q99RT1}	STAMU5	2468065	201-201-201-201-201	Hypothetical protein {UniProtKB/TrEMBL:Q99RT1}	ALWHLILMVPAVCVLIINLFLVFISIAADNETLIVMSILMIILTSVYTFVYSLATFIPNLALCVRRFH_ALWHLILMVPAVCVLIINLFLFFISIAADNETLIVMSILMIILTSVYTFVYSLATFIPNLALCVRRFH_ALWHLILMVPAVCVLIINLFLFFISIAADNETLIVMSILMIILTSVYTFVYSLATFIPNLALCVRRFH_MLWHLIFILPAFFVFFMGAVFVGIGDEIDAKVLSMFGVMILILTIIYMLLYSLATFIPNLALSVRRFH_MLWHLILMVPAVCVLIISLFIFFISIAADNEALIVMSILMIILTSVYTFVYSLATFIPNLALCVRRFH
SAV2368 {UniProtKB/TrEMBL:Q99RQ9}	STAMU5	2495503	28-28-43-43-43	Hypothetical protein {UniProtKB/TrEMBL:Q99RQ9}	NQTNNNQSSNN_NQTNNNQANNN_NQTNNNQSSNNQANNN_NQTNNNQSSNNQANNN_NQTNNNQSNSGQTTNN
SAV2374 {UniProtKB/TrEMBL:Q99RQ3}	STAMU5	2501058	68-68-68-17-68	Hypothetical protein {UniProtKB/TrEMBL:Q99RQ3}	SKKEEMQQKVASGEIPPQVVQQMK_SKKEEMQQKVASGEIPPQVVQQMK_SKKEEMQQKVASGEIPPQVVQQMK_SKKEEMQ_SKKEEMQQKVASGEIPPQVVQQMK
SAV2382 {UniProtKB/TrEMBL:Q99RP7}	STAMU5	2510864	55-55-55-55-55	Similar to general stress protein {UniProtKB/TrEMBL:Q99RP7}	PELCVLKVTPQSVKLMNDKS_PELCVLKVTPQSVKLMNDKS_PELCVLRVVPQSIKLMNDKS_PELCVLRVVPQSIKLMNDKS_PELCVLRVVPQSIKLMNDKS
SAV2383 {UniProtKB/TrEMBL:Q99RP6}	STAMU5	2511218	15-15-15-27-15	Hypothetical protein {UniProtKB/TrEMBL:Q99RP6}	MKKKKG_MKKKKG_MKKKKG_MKNKKGFGFG_MKKKKG
SAV2401 {UniProtKB/TrEMBL:Q99RM8}	STAMU5	2531739	158-158-158-158-158	Similar to NirR protein {UniProtKB/TrEMBL:Q99RM8}	RRLIEQRICDALAGDEQQVGVMVVAHGNINGNFTKAHEELQICAQHLQINKPTY_RRLIEQRICDALAGEEQQVGVMVVAHGNINGKFTKAHEELQICTQNLQISKPTY_RRLIEQRICDALAGDEQQVGVMVVAHGNINGKFTKAHEELQICAQNLQISKPTY_RRLIEQRICDALAGDEQQVGVMVVAHGNINGKFTKAHEELQICAQNLQISKPTY_TEIIMQRIDEVRVDEMQQVGVVVVAHGNINGKFTKAHEELQTCVQHLQINKPTY
SAV2401 {UniProtKB/TrEMBL:Q99RM8}	STAMU5	2532105	22-22-22-22-22	Similar to NirR protein {UniProtKB/TrEMBL:Q99RM8}	DIHHYDIAF_DIHHYDIAF_DIHHYDIAF_DIHHYDITF_DIHHYHIAF
SAV2401 {UniProtKB/TrEMBL:Q99RM8}	STAMU5	2532147	36-36-36-36-36	Similar to NirR protein {UniProtKB/TrEMBL:Q99RM8}	HGRQNQALEAFIS_HGRQNQALEAFIS_HGRQNQALEAFIS_YGRQNQALLAFIS_RGRQNQALEAFIS
SAV2412 {UniProtKB/TrEMBL:Q99RL8}	STAMU5	2540764	26-26-26-26-26	ABC transporter {UniProtKB/TrEMBL:Q99RL8}	DEARGKSLEL_DEARGKSLEL_DEARGKSLEL_DEARGKSLEL_AEAREKSLEL
SAV2429 {UniProtKB/TrEMBL:Q99RK3}	STAMU5	2561224	31-31-31-31-31	Putative ABC transporter	ATP-binding protein {UniProtKB/TrEMBL:Q99RK3}	AIVEFIEGIEVI_AIVEFIEGIEVI_AIVEFIEGIEVI_AIVEYIEGIEVI_AIVEFIEGIEVI
SAV2460 {UniProtKB/TrEMBL:Q99RH2}	STAMU5	2597398	37-37-37-37-37	Hypothetical protein {UniProtKB/TrEMBL:Q99RH2}	DYDSISLIVMLWLT_GYGSISLIAIFSLT_GYGSISLIAIFSLT_EYGSISLIAIFSLT_EYGSISLIAIFSLT
SAV2529 {UniProtKB/TrEMBL:Q99RA6}	STAMU5	2672465	66-66-66-66-66	Similar to N-acetyltransferase {UniProtKB/TrEMBL:Q99RA6}	TLVAGIDASNEASIKLHQKFNFK_ALVAGIDASNKASIQLHQKFAFK_ALVAGIDASNKASIQLHQKFAFK_ALVAGIDASNKASIQLHQKFAFK_ALVAGIDASNKASIQLHQKFAFK
SAV2552 {UniProtKB/TrEMBL:Q99R84}	STAMU5	2698146	43-43-43-43-43	Similar to antibiotic transport-associated protein homolog ydfJ {UniProtKB/TrEMBL:Q99R84}	IIVAFVVLLITFGSVI_IIVAFVVLLITFGSVI_IIVAFVVLLITFGSVI_IIVAFVVLLVIFGSVI_IIVAFVVLLITFGSVI
SAV2578 {UniProtKB/TrEMBL:Q99R60}	STAMU5	2725300	31-31-31-31-31	Hypothetical protein {UniProtKB/TrEMBL:Q99R60}	NKALLQCIEAGN_NKALLQCIEAGN_NKALLQCIEAGN_NKTLLHCIEAGN_HKALLQCIEAGN
SAV2582 {UniProtKB/TrEMBL:Q99R56}	STAMU5	2728624	21-21-21-21-21	Similar to cobalamin synthesis related protein CobW {UniProtKB/TrEMBL:Q99R56}	ESLHKTIN_KSLHQMIN_KSLHQMIN_KSLHQMIN_ESLHKTIN
SAV2587 {UniProtKB/TrEMBL:Q99R51}	STAMU5	2732829	54-54-54-54-54	Hypothetical protein {UniProtKB/TrEMBL:Q99R51}	RNASDSIQKVGEEFNQTDV_RTASDNIQKVGEAFDQTDV_RTASDNIQKVGEAFDQTDV_LTASDNIQKVGEAFDQTDV_RTASDNIQKVGEAFDQTDV
SAV2619 {UniProtKB/TrEMBL:Q99R18}	STAMU5	2769493	37-37-37-37-37	Similar to precorrin-2 oxidase {UniProtKB/TrEMBL:Q99R18}	NQYVEHMTVISPTI_SQYVEHIMVISPEI_NQYVEHMTVISPTI_SQYIEHIMVISPEI_SQYVEHMTVISPTI
SAV2640 {UniProtKB/TrEMBL:Q99QZ8}	STAMU5	2796437	69-69-69-69-69	Similar to transcription antiterminator BglG family {UniProtKB/TrEMBL:Q99QZ8}	DLLITTHDIPKQTLNILPKHLTTI_DLLITTHDIPKQTLNILPKHLTTI_DLLITTHDIPKQTLNILPKHLTTI_DLLITTHDIPKQTLNILPKHLTII_DLLITTHDIPKQTLQMLPKHLSTI
SAV2646 {UniProtKB/TrEMBL:Q99QZ2}	STAMU5	2807435	112-112-112-100-88	Hypothetical protein {UniProtKB/TrEMBL:Q99QZ2}	AMVNKALEDLDHLNQQIHKSKDALKDASKDPAVSTTDSN_AMVNKALEDLDHLNQQIHKSKDALKYASKDPAVSTTDSN_AMVNKALEDLDHLNQQIHKSKDASKDTSEDPAVSTTDNN_VMVDKALEDLDHLNQQIRKSKDTSKDPAVSTTDNN_AMVNKALEDLDHLSQQIHKSEDSAVSTTDNN
SAV2697 {UniProtKB/TrEMBL:Q99QU5}	STAMU5	2863576	77-77-77-77-77	Hypothetical protein {UniProtKB/TrEMBL:Q99QU5}	YYNQVASLNIHSNITHGCLGSMHGIEI_HYNQVASLNIHSSITHGCLGSMHGIEI_HYNQVASLNIHSSITHGCLGSMHGIEI_HYNQVASLNIHSSITHGCLGSMHGIEI_HYKEIASLNIQSIITHGYFGSMHGSQI
SAV2705 {UniProtKB/TrEMBL:Q99QU0}	STAMU5	2870547	72-72-72-72-72	Hypothetical protein {UniProtKB/TrEMBL:Q99QU0}	TMTNALSIISAIGILSLIIFLSVYM_TMTNALSIISVIGILSLIIFLSVYL_TMTNALSIISVIGILSLIIFLSVYL_TMTHALSIISVVGTLSLIIFLSVYL_IKTGVLSFIAFVGAIILIALISMHL
sbi {UniProtKB/TrEMBL:Q931F4}	STAMU5	2548140	3-33-33-33-33	IgG-binding protein {UniProtKB/TrEMBL:Q931F4}	ES_ESPKVEVPQIQS_ESPKVEVPQIQS_ESPKVEVPQIQS_ESPKVEVPQIQS
sbi {UniProtKB/TrEMBL:Q931F4}	STAMU5	2548283	118-118-118-118-118	IgG-binding protein {UniProtKB/TrEMBL:Q931F4}	YNTYYKYKGAIDQTVLTVLGSGSKSYIQPLKVDDKNGYLAK_YNTYYKYKGAIDKAVLTLLGDGSKSYIQPLKVDDKNGYLAK_YNTYYKYKGAIDQTVLTVLGSGSKSYIQPLKVDDKNGYLAK_TDKYFKYKGTIDKTVQSVFGNGYKSYIQPLKVEDQKNYVSK_YNKYYQYKGLIDKTVLTTIGSGYGSYIKPLEVSKESGNLAK
sbi {UniProtKB/TrEMBL:Q931F4}	STAMU5	2548438	132-135-132-87-135	IgG-binding protein {UniProtKB/TrEMBL:Q931F4}	SINTGKVLYTFYQNPTLVKTAIKAQETASSIKNTLSNLLSFWK_SINTGKVLYTFYQNPTLVKTAIKAQETASSIKNTITGLFNSFWK_SINTGKVLYTFYQNPTLVKTAIKAQETASSIKNTLSNLLSFWK_TLNTGKVLYAFYQNPKLVNAAITTAETATS_SINTGKVLYAFYQKPELVKTAIKAQETATTFKNALTGIFKSFWK
sdrE {UniProtKB/TrEMBL:Q932F7}	STAMU5	637760	11-11-26-11-11	Ser-Asp rich fibrinogen-binding bone sialoprotein-binding protein {UniProtKB/TrEMBL:Q932F7}	IQTKP_IQTKP_PSTSEIQTKP_IQTKP_IQTTP
sdrE {UniProtKB/TrEMBL:Q932F7}	STAMU5	638893	135-135-135-135-135	Ser-Asp rich fibrinogen-binding bone sialoprotein-binding protein {UniProtKB/TrEMBL:Q932F7}	TSDGELDIAQGTSMRTTDKYGYYNYAGYSNFIVTSNDTGGGDGTVK_TSDGELDIAQGTSMRTTDKYGYYNYAGYSNFIVTSNDSGGGDGTVK_TSDGELDIAQGTSMRTTDKYGYYNYAGYSNFIVTSNDTGGGDGTVK_GAEDDLEVQQGVRMTTTNKYNYSSYAGYTNTILSTTDSGGGDGTAK_GAEDDLAVQQGVRMTTTNKYNYSSYAGYTNTILSTTDSGGGDGTVK
sdrE {UniProtKB/TrEMBL:Q932F7}	STAMU5	640054	19-0-157-169-43	Ser-Asp rich fibrinogen-binding bone sialoprotein-binding protein {UniProtKB/TrEMBL:Q932F7}	DSDSDSDS_-_DSDSDSDSDSDSDSDSDSDSDSDSDSDSDSDSDSDSDSDSDSDSDSDSDSDSDS_DSDSDSDSDSDSDSDSDSDSDSDSDSDSDSDSDSDSDSDSDSDSDSDSDSDSDSDSDS_DSDSDSDSDSDSDSDS
sdrE {UniProtKB/TrEMBL:Q932F7}	STAMU5	640093	133-205-97-7-97	Ser-Asp rich fibrinogen-binding bone sialoprotein-binding protein {UniProtKB/TrEMBL:Q932F7}	SDSDSDSDSDSDSDSDSDSDSDSDSDSDSDSDSDSDSDSDSDSDSD_SDSDSDSDSDSDSDSDSDSDSESDSDSDSDSDSDSDSDSDSDSDSDSDSDSDSDSDSDSDSDSDSDSDSD_SDSDSDSDSDSDSDSDSDSDSDSDSDSDSDSDSD_SDSD_SDSDSDSDSDSDSDSDSDSDSDSDSDSDSDSDSD
sdrE {UniProtKB/TrEMBL:Q932F7}	STAMU5	640252	52-16-52-16-70	Ser-Asp rich fibrinogen-binding bone sialoprotein-binding protein {UniProtKB/TrEMBL:Q932F7}	DSDSDSDSDSDSDSDSDSD_DSDSDSD_DSDSDSDSDSDSDSDSDSD_DSDSDSD_DSDSDSDSDSDSDSDSDSDSDSDSD
sdrE {UniProtKB/TrEMBL:Q932F7}	STAMU5	640324	100-82-64-10-10	Ser-Asp rich fibrinogen-binding bone sialoprotein-binding protein {UniProtKB/TrEMBL:Q932F7}	DSDSDSDSDSDSDSDSDSDSDSDSDSDSDSDSDSD_DSDSDSDSDSDSDSDSDSDSDSDSDSDSD_DSDSDSDSDSDSDSDSDSDSDSD_DSDSD_DSDSD
sdrE {UniProtKB/TrEMBL:Q932F7}	STAMU5	640450	31-31-25-49-103	Ser-Asp rich fibrinogen-binding bone sialoprotein-binding protein {UniProtKB/TrEMBL:Q932F7}	DSDSDSDSDSDA_DSDSDSDSDSDA_DSDSDSDSDA_DSDSDSDSDSDSDSDSDA_DSDSDSDSDSDSDSDSDSDSDSDSDSDSDSDSDSDA
set6 {UniProtKB/TrEMBL:Q99WI1}	STAMU5	466976	409-409-409-409-409	Exotoxin 6 {UniProtKB/TrEMBL:Q99WI1}	SELKHYYNKPVLERKNVTGYKYTEKGKDYIDVIVDNQYSQISLVGSDKDKFKDGDNSNIDVFILREGDSRQATNYSIGGVTKTNSQPFIDYIHTPILEIKKGKEEPQSSLYQIYKEDISLKELDYRLRERAIKQHGLY_ADLKLYYNGPSFEYKKVTGYGFIEGKDRFIDFIYNGQYNKISLVGSDKDKYNEEVNPDIDVFVVREGNGRQADNHSIGGITKTNRGVYYDYIHTPILEIKKGKEEPQSSLYQIYKEDISLKELDFKLRKQLISQSGLY_SELKHYYNKPILERKNVTGFKYTDEGKHYLEVTVGQQHSRITLLGSDKDKFKDGENSNIDVFILREGDSRQATNYSIGGVTKSNSVQYIDYINTPILEIKKDNEDVLKDFYYISKEDISLK…
set8 {UniProtKB/TrEMBL:Q99WH9}	STAMU5	469462	32-32-32-32-32	Exotoxin 8 {UniProtKB/TrEMBL:Q99WH9}	KKYKDGPYDNID_KKYKDGPYDNID_KKYKDGPYDNID_KKYKDGPYDNID_KKYGEGVHRHVD
ssaA2 {UniProtKB/Swiss-Prot:Q99RX4}	STAMU5	2422341	46-52-46-61-52	Staphylococcal secretory antigen ssaA2 precursor {UniProtKB/Swiss-Prot:Q99RX4}	YNNYNNYNNGYSYNNYS_YNNYNYNNYNNGYSYNNYS_YNNYNNYNNGYSYNNYS_YNNYNYNNYNNYNNGYSYNKYS_YNNYSYNNYNNGYSYNNYS
sspA {UniProtKB/Swiss-Prot:Q99V45}	STAMU5	1098089	72-54-54-27-117	Glutamyl endopeptidase precursor {UniProtKB/Swiss-Prot:Q99V45}	HFANDDQPNNPDNPDNPNNPDNPNN_HFANDDQPNNPDNPDNPNN_HFANDDQPNNPDNPDNPNN_NFANDDQPNN_NFANDDHPNNPDNPDNPNNPDNPNNPDNPNNPDNPDNPNN
thiI {UniProtKB/Swiss-Prot:Q931P5}	STAMU5	1833905	40-40-40-40-40	Probable thiamine biosynthesis protein thiI {UniProtKB/Swiss-Prot:Q931P5}	GALAIVNGENLGQVA_GALAIVNGENLGQVA_GALAIVNGENLGQVA_GALAIVNGENLGQVA_GAYAIVNGENLGQVA
vraE {UniProtKB/TrEMBL:Q7A2K2}	STAMU5	2868211	49-49-49-49-49	VraE protein {UniProtKB/TrEMBL:Q7A2K2}	SIKTDATTAKVTTAEVIS_SIKTDVTTAKVTVIEVIS_SIKTDATTAKVTTAEVIS_SIKTDVTTAKVTTAEVIS_SVKTDVTTAKVTVIEVIS
vraG {UniProtKB/TrEMBL:Q99VV9}	STAMU5	735539	133-133-133-133-133	ABC transporter permease {UniProtKB/TrEMBL:Q99VV9}	SLRAVFETLMLIGVAYFLTSAQNFILVFKQSISQMSKNNQVKETNH_SLRAVFETLMLIGVAYFLTSAQNFILVFKQSISQMSKNNQVKETNH_SLRAVFETLMLIGVAYFLTSAQNFILVFKQSISQMSKNNQVKETNH_SLRAVFETLMLIGVAYFLTSAQNFILVFKQSISQMSKNNQVKETNH_SFRAVFETLLLIGVAYFLTAAQNLILVLKQSISELSKHNQAKQMNH
vraG {UniProtKB/TrEMBL:Q99VV9}	STAMU5	735698	193-193-193-193-193	ABC transporter permease {UniProtKB/TrEMBL:Q99VV9}	VVLGILGIVLITTGYYLSLNIVQYYDSIGILMFILLSTVIGAYLFFKSSVSLVFKMVKKFRKGVIS_VVLGILGIVLITTGYYLSLNIVQYYDSIGILMFILLSTVIGAYLFFKSSVSLVFKMVKKFRKGVIS_VVLGILGIVLITTGYYLSLNIVQYYDSIGTLMFILLSTVIGAYLFFKSSVSLVFKMVKKFRKGVIS_VVLGILGIVLITTGYYLSLNIVQYYDSIGTLMFILLSTVIGAYLFFKSSVSLVFKMVKKFRKGVIS_VILGILGIILIISGYYYSLRIVHYYDAIGVLMFILFATVIGAYLFFKSSVSLVFKIIKSFKKGVIS
