# Supplementary material for: Small variable segments constitute a major type of diversity of bacterial genomes at the species level
Source: Genome Biol. 2010 Apr 30;11(4):R45. doi: 10.1186/gb-2010-11-4-r45 (PMC2884548; doi:10.1186/gb-2010-11-4-r45)
Supplement: Additional file 7 — List of genes containing microdiversity loci in the S. pyogenes five-genome alignments. [file gb-2010-11-4-r45-S7.XLS]

## Sheet: Feuil1
Table S4: S. pyogenes alignment intragenic microdiversity loci, for which amino-acid sequence is changed
gene name	ref genome	VS coordinate	Lengths in nt of the VS on	annotated function	AA content of the VS in strains SF370-2096-10270-315-8232
or accession		on ref genome (begin)	SF370-2096-10270-315-8232
accA {UniProtKB/TrEMBL:Q99YE0}	SF370	1446325	22-22-22-22-22	Putative acetyl-CoA carboxylase beta subunit {UniProtKB/TrEMBL:Q99YE0}	KAMVKEQKI_KAMVKEQKI_KAMVKGQQI_KAMVKGQQI_KAMVKGQQI
acoC {UniProtKB/TrEMBL:Q99ZX6}	SF370	836939	25-25-25-25-25	Putative dihydrolipoamide S-acetyltransferase {UniProtKB/TrEMBL:Q99ZX6}	LLKITRQAGD_LLKIVRPAGD_LLKIVRPAGD_LLKIVRPAGD_LLKIVRPAGD
agaD {UniProtKB/TrEMBL:Q9A0T6}	SF370	506437	29-29-29-29-29	Putative PTS dependent galactosamine IID component {UniProtKB/TrEMBL:Q9A0T6}	ASDGLVLGPIL_ASDGLVLGPIF_ASDGLVLGPIF_ASDGLVLGPIF_ASDGLVLGPIF
agaS {UniProtKB/TrEMBL:Q9A0L7}	SF370	574957	34-34-34-34-34	Putative tagatose-6-phosphate aldose/ketose isomerase {UniProtKB/TrEMBL:Q9A0L7}	RSYLYLMPEDAND_RSYLYLMPEDAND_RSYLYLMPEDAND_RSYLYLMPEDAND_HSFLYLMPEAAND
agaS {UniProtKB/TrEMBL:Q9A0L7}	SF370	575065	75-75-75-75-75	Putative tagatose-6-phosphate aldose/ketose isomerase {UniProtKB/TrEMBL:Q9A0L7}	NSIAQKEAYVTDMILAGQAVIDQERR_NSIAQKEAYVTDMILAGQAVIDQERR_NSIAQKEVYVTDMILAGQAVIDQERR_NSIAQKEVYVTDMILAGQAVIDQERR_TDLSQKQSYVADMVFAGQAILDQEER
alr {UniProtKB/Swiss-Prot:Q99Y98}	SF370	1495581	203-203-203-203-203	Alanine racemase {UniProtKB/Swiss-Prot:Q99Y98}	VLLPNELELAVANAITVTIASLDWIALARLEKKECQGLKVHVKVDSGMGRIGLRSSKEVNLLIDSLKEL_VLLPNELELAVANAITVTIASLDWIALARLEKKECQGLKVHVKVDSGMGRIGLRSSKEVNLLIDSLKEL_VLLPNELELAVANAITVTIASLDWIALARLEKKECQGLKVHVKVDSGMGRIGLRSSKEVNLLIDSLKEL_VLLPNELELAVANAITVTIASLDWIALARLEKKECQGLKVHVKVDSGMGRIGLRSSKEVNLLIDSLKEL_VLLPNELKLAITRQVTVTVASLEWLAMAKQEWPDLKGLKVHIKIDSGMGRIGLRSVTEVDNLIAGLKSM
amiC {UniProtKB/TrEMBL:Q9A075}	SF370	746398	30-30-30-30-30	Putative amidase {UniProtKB/TrEMBL:Q9A075}	LPFAGVPLFLK_LPFAGVPLFLK_LPFAGVPLFLK_KPFAGVPIFLK_LPFAGVPIFLK
amiC {UniProtKB/TrEMBL:Q9A075}	SF370	746595	37-37-37-37-37	Putative amidase {UniProtKB/TrEMBL:Q9A075}	DSSLHGPVNLPRDN_DSSLHGPVNLPKDN_DSSLHGPVNLPKDN_DSQLHGPVSLPHDN_DSSLHGPVNLPKDN
atoB {UniProtKB/TrEMBL:Q99YM2}	SF370	1357222	91-91-91-91-91	Putative acetyl-CoA:acetyltransferase {UniProtKB/TrEMBL:Q99YM2}	LGQNVARQVAVHSGIPEDKTAFTLDMVCGSGL_LGQNVARQVAVHSGIPEDKTAFTLDMVCGSGL_LGQNVARQVAVHSGIPEDKTAFTLDMVCGSGL_LGQNVARQVAVHSGIPEDKTAFTLDMVCGSGL_LGQNVARQIAIHSGIPSDKTAFTLDMVCGSGL
bsaA {UniProtKB/TrEMBL:Q9A0U9}	SF370	485544	77-77-77-77-77	Putative glutathione peroxidase {UniProtKB/TrEMBL:Q9A0U9}	QDGSDISLVDYKEKVVLVVNTATKCGL_QNGNDVSLAAYKKKVVLIVNTATKCGL_QDGSDISLVNYKEKVVLVVNTATKCGL_QDGSDISLVNYKEKVVLVVNTATKCGL_QNGNDLSLAAYKEKVVLIVNTATKCGL
cadD {UniProtKB/TrEMBL:Q99XK6}	SF370	1800013	22-22-22-22-22	Putative cadmium resistance protein {UniProtKB/TrEMBL:Q99XK6}	KEGLSKDNK_KDGLRKDNK_KEGLSKDNK_KEGLSKDNK_KEGLRKDNK
cca {UniProtKB/Swiss-Prot:Q9A0A5}	SF370	715008	56-56-56-56-56	CCA-adding enzyme {UniProtKB/Swiss-Prot:Q9A0A5}	VDMDRINTLDQALVIHDKHD_VDMDHIEALDQALAIHNKYD_VDMDHINTLDQALVIHDKHD_VDMDHIEALDQALAIHNKYD_VDMDRINTLDQALVIHDKHD
citC {UniProtKB/TrEMBL:Q99ZK5}	SF370	978839	84-84-84-84-84	Putative citrate lyase synthetase (Citrate {UniProtKB/TrEMBL:Q99ZK5}	VSEDRSLIPFSVRKRLIQEGLAHLDNVIY_VSEDQSLVPFSVRKMLIQEGLRHLDNIIF_VSEDRSLIPFSVRKRLIQEGLAHLDNVIY_VSEDQSLVPFSVRKMLIQEGLRHLDNIIF_VSEDRSLIPFSVRKRLIQEGLAHLDNVIY
dexB {UniProtKB/TrEMBL:Q99XX7}	SF370	1643952	178-178-178-178-178	Dextran glucosidase {UniProtKB/TrEMBL:Q99XX7}	RENPNSPERDYYIWRDEPNNLMSIFSGSAWELDEASGQYYLHLFSKKQPDLNWENAQLRQK_RENPNSPERDFYIWRDEPNDLTSIFSGSAWEYDNASGQYYLHLFSKRQPDLNWENEALRHK_RENPNSPERDFYIWRDEPNDLTSIFSGSAWEYDNASGQYYLHLFSKRQPDLNWENEALRHK_RENPNSPERDFYIWRDEPNDLTSIFSGSAWEYDNASGQYYLHLFSKRQPDLNWENEALRHK_RENSNSPERDFYIWRDEPNDLTSIFSGSAWEYDNASGQYYLHLFSKRQPDLNWENEALRHK
dnaX {UniProtKB/TrEMBL:Q7DAL6}	SF370	1131287	203-212-203-203-203	DNA polymerase III subunits gamma tau {UniProtKB/TrEMBL:Q7DAL6}	TIQLAQKEQILSQVNLSGELISEIETLKNELAQLKQQLSQLQSRPDSLARSDKTKPKTTSYRVDRVTIL_TIQLAKEEGVALPSGLSSDVTTEVEGLKRELNQLKQALAQLQASPSPSHAPVKPAQAKPKLTTYKIDRVKIL_TIQLAQKEQILSQANLSGELISEIETLKNELAQLKQQLSQLQSRPDSLARSDKTKPKTTSYRVDRVTIL_TIQLAQKEQILSQANLSGELISEIETLKNELAQLKQQLSQLQSRPDSLARSDKTKPKTASYRVDRVTIL_TIQLAQKEQILSQANLSGELISEIETLKNELAQLKQQLSQLQSRPDSLARSDKTKPKTTSYRVDRVTIL
emm1 {UniProtKB/TrEMBL:Q99XV0}	SF370	1683810	230-230-170-230-227	M protein type 1 {UniProtKB/TrEMBL:Q99XV0}	AKLRAGKASDSQTPDTKPGNKAVPGKGQAPQAGTKPNQNKAPMKETKRQLPSTGETANPFFTAAALTVMATAGVAAVV_AKLRAGKASDSQTPDAKPGNKAVPGKGQAPQAGTKPNQNKAPMKETKRQLPSTGEAANPFFTAAALTVMATAGVAAVV_AKLKGNQTPNAKVAPQANRSRSAMTQQKRTLPSTGETANPFFTAAAATVMVSAGMLAL_AKLRAGKASDSQIPDTKPGNKAVPGKGQAPQAGTKPNQNKAPMKETKRQLPSTGETANPFFTAAALTVMATAGVAAVV_AKLRAEKASDSQTPDAKPGNKAVPGKGQAPQAGTKPNQNKAPMKETKRQLPSTGEAANPFFTAAAATVMVSAGMLAL
fbp {UniProtKB/TrEMBL:Q99ZY7}	SF370	825675	21-21-21-21-21	Putative fibronectin-binding protein-like protein A {UniProtKB/TrEMBL:Q99ZY7}	RVQITQAD_RVQITQAD_RLQITQAD_RVQITQAD_RFQITQAD
ftsY {UniProtKB/TrEMBL:Q9A0X7}	SF370	459562	40-40-40-40-40	Putative signal recognition particle {UniProtKB/TrEMBL:Q9A0X7}	DIYEKDGRYNEAINY_DIYEKDGRYNEAINY_DIYEKDGHYNEAINY_DIYEKDGHYNEAINY_GIYEKDGRYNEAINY
glcK {UniProtKB/TrEMBL:Q99YU9}	SF370	1258909	22-22-22-22-22	Glucose kinase {UniProtKB/TrEMBL:Q99YU9}	KHIVPDIIA_KHIVPDIVA_KHIVPDIIA_KHIVPDIIA_KHIVPDIVA
glmU {UniProtKB/Swiss-Prot:Q9A163}	SF370	367955	49-49-49-49-49	Bifunctional protein glmU {UniProtKB/Swiss-Prot:Q9A163}	EIAPDVLIEGNVTLKGRT_EIAPDVLIEGNVTLKGRT_EIAPDVLIEGNVTLKGRT_TIAPDVLIEGNVTLKGRT_EIAPDVLIEGNVTLKGRT
glmU {UniProtKB/Swiss-Prot:Q9A163}	SF370	368070	43-43-43-43-43	Bifunctional protein glmU {UniProtKB/Swiss-Prot:Q9A163}	DNCVVTNSMIESSVLA_QGSIITNSMIESSVLA_QGSIITNSMIESSVLA_DNCVVTNSMIESSVLA_QGSIITNSMIESSVLA
glyS {UniProtKB/Swiss-Prot:Q99YI4}	SF370	1401656	34-34-34-34-34	Glycyl-tRNA synthetase beta chain {UniProtKB/Swiss-Prot:Q99YI4}	AAPKDIREAILAS_AAPKDIREAILAS_AAPKDIREAILAS_AVPKDIREAVLES_AAPKDIREAVLES
glyS {UniProtKB/Swiss-Prot:Q99YI4}	SF370	1402658	25-25-25-25-25	Glycyl-tRNA synthetase beta chain {UniProtKB/Swiss-Prot:Q99YI4}	LRSQFVIADA_LRSQCVIVDA_LRSQCVIVDA_LRSQFVIADA_LRSQFVIADA
hemN {UniProtKB/TrEMBL:Q99ZW6}	SF370	851122	31-31-31-31-31	Putative coproporphyrinogen III oxidase {UniProtKB/TrEMBL:Q99ZW6}	DSYGIRDLKTLY_ESYDIHDLKTLY_ESYDIHDLKTLY_DSYGIRDLKTLY_ESYDIHDLKTLY
holA {UniProtKB/TrEMBL:Q7DAL5}	SF370	1166166	37-37-37-37-37	DNA polymerase III delta subunit {UniProtKB/TrEMBL:Q7DAL5}	LGFESGAFDQLLLK_LGFESGAFEQLLLK_LGFESGAFDQLLLK_LGFESGAFEQLLLK_LGFESGAFDQLLLK
hsdM {UniProtKB/TrEMBL:Q99Y24}	SF370	1590429	27-27-27-27-27	Putative type I site-specific deoxyribonuclease {UniProtKB/TrEMBL:Q99Y24}	NHIKKILDAY_SHIKKVLNAY_DHIKKILDAY_SHIKKILDAY_SHIKKILDAY
hsdR {UniProtKB/TrEMBL:Q99Y26}	SF370	1587023	52-52-52-52-52	Putative type I site-specific deoxyribonuclease {UniProtKB/TrEMBL:Q99Y26}	DKALSLYSNGGENDVLAPS_DKALSLYSNGGENDVLAPS_DKALSLYSNGGENDVLAPS_DKALSLYSNGGENYVLAPS_DTALSLYSNGGQSEVLAPS
hutU {UniProtKB/TrEMBL:Q99XR5}	SF370	1733853	37-37-37-37-37	Putative urocanate hydratase {UniProtKB/TrEMBL:Q99XR5}	VYDGGYCPVGISFD_VYDGGYCPVGISFD_VYDGGYCPVGITFD_VYDGGYCPVGITFD_VYDGGYCPVGITFD
isp {UniProtKB/TrEMBL:Q1J9K8}	GAS2096	1706332	0-22-22-22-22	Immunogenic secreted protein {UniProtKB/TrEMBL:Q1J9K8}	-_AAAPVFAPW_AAAPVFAPW_AAAPVFAPW_AAAPVFIPW
isp {UniProtKB/TrEMBL:Q99XU7}	SF370	1689131	38-38-38-38-26	Immunogenic secreted protein {UniProtKB/TrEMBL:Q99XU7}	TPEKGPEKATDKTP_TPEKGPEKATEKTP_TPEKGPEKSAKKTP_TPEKGPEKATEKTP_IPEKATEKTP
isp2 {UniProtKB/TrEMBL:Q99Y99}	SF370	1494464	52-70-52-52-88	Immunogenic secreted protein homolog {UniProtKB/TrEMBL:Q99Y99}	DHSKSTDHSKPTDQPKPSP_DHSKPTDHSKPTDQPKPTDQPKPSP_DHSKSTDQPKPTDQPEPSP_DHSKPTDQPKPTDQPKPSP_DHSKPTDHSKPTDHSKPTDQPKPTDQPKPSP
lacA1 {UniProtKB/Swiss-Prot:Q99YH1}	SF370	1416035	22-22-22-22-22	Galactose-6-phosphate isomerase subunit lacA 1 {UniProtKB/Swiss-Prot:Q99YH1}	RMITIGAEI_RMITMGAEI_RMITIGAEI_RMITIGAEI_RMITMGAEI
lacB1 {UniProtKB/Swiss-Prot:Q99YH2}	SF370	1415720	99-0-99-99-99	Galactose-6-phosphate isomerase subunit lacB 1 {UniProtKB/Swiss-Prot:Q99YH2}	CGTYDHTRTHYPIFGKKVGEAVVNGQADLGVCIC_SA_CGTYDHTRTHYPIFGKKVGEAVVNGQADLGVCIC_YGTYDHTRTHYPIFGKKVGEAVVSGQADLGVCIC_CGTYDHTRTHYPIFGKKVGEAVVNEQADLGVCIC
lacG {UniProtKB/Swiss-Prot:Q99Y18}	SF370	1600026	28-28-28-28-28	6-phospho-beta-galactosidase{UniProtKB/Swiss-Prot:Q99Y18}	TPEALHSDGDF_TPEALHSNGDF_TPEALHSDGDF_TPEALHSDGDF_TPEALHSDGDF
lrp {UniProtKB/TrEMBL:Q99XX5}	SF370	1646291	64-64-64-64-64	Leucine-rich protein {UniProtKB/TrEMBL:Q99XX5}	LLTAYLRQQSGRKLLTFSGLMLW_LLTAYLRQQSGRKLLTFSGLMLW_LLTAYLRQQSGRKLLTFSGLMLW_LLTAYLKQKSGGKLLTFAEVMLW_LLTAYLRQQSGRKLLTFSGLMLW
lytR {UniProtKB/TrEMBL:Q1JAB0}	GAS2096	1448855	0-25-0-25-25	Transcriptional regulator LytR family {UniProtKB/TrEMBL:Q1JAB0}	-_SGVDTGSSYQ_-_SGVDTGSSYQ_SGVDTGSSYQ
M5005_Spy0103 {UniProtKB/TrEMBL:Q9A1S5}	SF370	112422	60-60-60-60-60	Putative deoxyguanosine kinase/deoxyadenosine kinase(I) subunit {UniProtKB/TrEMBL:Q9A1S5}	NSLDFVQNPQDLATVLKMIDT_NSLDFVQNPQDLATVLKMIDT_NSLDFVQNPDDLATVLQMVDD_NSLDFVQNPQDLATVLKMIDT_NSLDFVQNPQDLATVLKMIDT
M5005_Spy0115 {UniProtKB/TrEMBL:Q9A1R6}	SF370	125891	27-27-27-27-27	Hypothetical protein SPy0136 {UniProtKB/TrEMBL:Q9A1R6}	KLVDSDKNIE_ALTADEKSIE_TLVDNNNSIE_TLTADKKSIE_TLVDNNNSIE
M5005_Spy0178 {UniProtKB/TrEMBL:Q9A1L3}	SF370	187645	25-25-25-25-25	Hypothetical protein {UniProtKB/TrEMBL:Q9A1L3}	GINSKNHLEV_GIDPDNHLEV_GINSKNHLEV_GIDPDNHLEV_GIDPDNHLEV
M5005_Spy0215 {UniProtKB/TrEMBL:Q9A1I7}	SF370	220089	31-31-31-31-31	Probable sugar transport protein {UniProtKB/TrEMBL:Q9A1I7}	DILTTVMLCVLT_DVLTTVILCILT_DILTTVMLCVLT_DVLTTVILCILT_DILTTVMLCVLT
M5005_Spy0216 {UniProtKB/TrEMBL:Q9A1I6}	SF370	221465	209-209-209-209-209	Hypothetical protein SPy0256 {UniProtKB/TrEMBL:Q9A1I6}	RDLSLSTLFKRSFLLAGLFFPWSFAFLAFICLTIFSLQLSLLTLFGGVSLLAIIGISSLTYLYLIIMESLL_KELSLSTLFKRSFLLAGLFFPWSFAFLALICLTIFSLQLSLLTLFGGVSLLAIIGISSLTYLYLIIMESLL_KELPLLILFKRSLLLAGIFFPWTFAFLVVIGLLVFTLPLTLLTLFCGLSLLATMGISSLTYFYLLIMESLL_KELPLLILFKRSLLLAGIFFPWTFAFLVVIGLLVFTLPLTLLTLFGGVSLLAIIGISSLTYLYLIIMESLL_RDLSLSTLFKRSFLLAGLFFPWSFAFLAFICLTIFSLQLSLLTLFGGVSLLAIIGISSLTYLYLIIMESLL
M5005_Spy0326 {UniProtKB/TrEMBL:Q9A195}	SF370	332699	232-232-232-232-232	Hypothetical protein SPy0390 {UniProtKB/TrEMBL:Q9A195}	FIMKLGSGDYASAVTQSTFAAFIGMVASMGVLGYYLWKQGLLAAIFSKPDHTVSIDIKGLLLETLKESIPFIVTGSAIQ_LIMKLGSGDYASAVTQSTFAAFIGMVASMGVLGYYLWKQGLLAAIFSKPDHTVSIDIKGLLLETLKESIPFIVTGSAIQ_FIMKLGSKDYLSAVTQSTLAAFVGMIASMAVLGYYLWKLGLLKAICRKPNHHIDSDIKGLLLETLKESIPFIVTGSAIQ_LIMKLGSGDYASAVTQSTFAAFIGMVASMGVLGYYLWKQGLLAAIFSKPDHTVSIDIKGLLLETLKESIPFIVTGSAIQ_FIMKLGSKDYLSAVTQSTLAAFVGMIASMAVLGYYLWKLGLLKAICRKPNHHIDSDIKGLLLETLKESIPFIVTGSAIQ
M5005_Spy0366 {UniProtKB/TrEMBL:Q9A159}	SF370	370515	51-51-51-51-51	Hypothetical protein SPy0448 {UniProtKB/TrEMBL:Q9A159}	EQDIEKHYEELKNKLHDM_EQEIEEHYEKLKNKLHDM_KQKIEEHYEKLKDELYRM_EQDIEKHYKKLKDELYRM_KQEIEEHYEKLKDELYRM
M5005_Spy0384 {UniProtKB/TrEMBL:Q9A147}	SF370	383483	36-36-0-36-36	Putative 42 kDa protein {UniProtKB/TrEMBL:Q9A147}	PATPSDVPTTPFA_SATPSDVPTTPLA_-_SATPSDVPTTPFA_SATPSDVPTTPLA
M5005_Spy0384 {UniProtKB/TrEMBL:Q9A147}	SF370	384007	37-37-37-37-37	Putative 42 kDa protein {UniProtKB/TrEMBL:Q9A147}	LAIDFMVPENSALG_LAIDFMVPENSALG_LAIDFMVPENSALG_LAIDFMVPENSALG_LAIDFMVPVSSTLG
M5005_Spy0432 {UniProtKB/TrEMBL:Q9A111}	SF370	423166	58-58-58-58-58	Putative acetyl-CoA c-acetyltransferase {UniProtKB/TrEMBL:Q9A111}	AYKVAQFSPDSISPFAMIEGA_AYKVAQFSPDSISPFAMIEGA_PYKVAQFSPDTNSPFAMIEGA_AYKVAQFSPDSISPFAMIEGA_AYKVAQFSPDSISPFAMIEGA
M5005_Spy0498 {UniProtKB/TrEMBL:Q9A0V4}	SF370	481715	166-166-166-166-166	Putative transcription regulator {UniProtKB/TrEMBL:Q9A0V4}	TGYIHGANNPVGIRQKHSYPIFIDQTALEKGQIIVSAGEVGRSIKISSQALADFVGA_TGYIHGANNPVGIRQKHSYPIFIDQTALEKGQIIVSAGEVGRSIKISSQALADFVGA_TGYVHGANNPVGIRQKHSFPIFIDETALEKGQMIVSAGEIGRSIQIDSHTLADFVGA_TGYIHGANNPVGIRQKHSYPIFIDQTALEKGQIIVSAGEVGRSIKISSQALADFVGA_TGYIHGANNPVGIRQKHSYPIFIDQTALEKGQIIVSAGEVGRSIKISSQALADFVGA
M5005_Spy0518 {UniProtKB/TrEMBL:Q9A0T7}	SF370	505710	66-66-66-66-66	Hypothetical protein SPy0628 {UniProtKB/TrEMBL:Q9A0T7}	HIPYHLDPITWQEAVIDDPEWNF_HIPYHLDPITWQEAVTDDPEWNF_HIPYHLDPITWQEAVTDDPEWNF_SIPYRLETITWQKAVTDDPEWNF_SIPYRLETITWQKAVTDDPEWNF
M5005_Spy0591 {UniProtKB/TrEMBL:Q9A0H7}	SF370	629378	215-215-215-215-215	Hypothetical protein SPy0772 {UniProtKB/TrEMBL:Q9A0H7}	ISNKTITTAVLMQTFFLSFLGSGLGLLGTWLTSLLLPTVVPFQSNWFLYLAIFVSMICFALLGTLFSVFNIIR_IGNITIAQAVLLQTFLLSALGSGLGLLGTWLTSLVLPEAVPFQSNWLVYLAILVSMVCFALLGTLFSVFSIVR_IGNITIAQAVLLQTFLLSALGSGLGLLGTWLTSLVLPEAVPFQSNWLVYLAILVSMVCFALLGTLFSVFSIVR_ISNKTITTAVLMQTFFLSFLGSGLGLLGTWLTSLLLPTVVPFQSNWFLYLAIFVSMICFALLGTLFSVFNIIR_ISNKTITTAVLMQTFFLSFLGSGLGLLGTWLTSLLLPTVVPFQSNWFLYLAIFVSMICFALLGTLFSVFNIIR
M5005_Spy0750 {UniProtKB/TrEMBL:Q99ZX9}	SF370	833272	178-178-178-178-178	Putative ABC transporter {UniProtKB/TrEMBL:Q99ZX9}	RLDKPTGGRKSAHMTFHAEKPSGNVVLRVEEAAIGYGDQVLSEPINVDINKLDAIAVVGPN_RLDKPTSARKSAHMTFQADKPSGNVVLTVEKAAIGYNQHVLSEPINLDVHKLDAIAIVGPN_RLDKPTSARKSAHMTFQADKPSGNVVLTVEKAAIGYNQHVLSEPINLDVHKLDAIAIVGPN_RLDKPTSARKSAHMTFQADKPSGNVVLTVEKAAIGYNQHVLSEPINLDVHKLDAIAIVGPN_RLDKPTSARKSAHMTFQADKPSGNVVLTVEKAAIGYNQHVLSEPINLDVHKLDAIAIVGPN
M5005_Spy0759 {UniProtKB/TrEMBL:Q99ZX2}	SF370	845374	88-88-88-88-88	Hypothetical protein SPy1034 {UniProtKB/TrEMBL:Q99ZX2}	PENQDYIYDLTIAHLYGNLMNTYGDNGNILM_PENTDYLYNLNIAHLYGNLMNTYGDNGNVLM_PENQDYIYDLTIAHLYGNLMNTYGDNGNILM_PENQDYIYDLNIAHLYGNLMNTYGDNGNILM_PENQDYIYDLTIAHLYGNLMNTYGDNGNILM
M5005_Spy0833 {UniProtKB/TrEMBL:Q99ZS1}	SF370	909572	22-22-22-22-22	Putative malic enzyme ((S)-malate:NAD+ oxidoreductase {UniProtKB/TrEMBL:Q99ZS1}	AAQLAPHHL_AAQLAPHHL_AAQLAPHHL_ADQLAPHHL_AAQLAPHHL
M5005_Spy0882 {UniProtKB/TrEMBL:Q99ZM7}	SF370	954702	58-58-58-58-58	Hypothetical protein SPy1161 {UniProtKB/TrEMBL:Q99ZM7}	VTIFGLNYFREYYPNRLTKRF_VTIFGLNYFKTHYPSRLTKRF_VTIFGLNYFKTHYPSRLTKRF_VTIFGLNYFKTHYPSRLTKRF_VTIFGLNYFKTHYPSRLTKRF
M5005_Spy1130 {UniProtKB/TrEMBL:Q99Z59}	SF370	1149101	53-53-53-53-62	Hypothetical protein SPy1385 {UniProtKB/TrEMBL:Q99Z59}	CNVLLGLTLTNDSQHAMLA_CNVLLGLTLTNDSQHAMLA_CNVLLGLILTNDSQHAMLA_CNVLLGLTLTNDSQHAMLT_CNVLLVLLGLTLTNDSQHAMLA
M5005_Spy1142 {UniProtKB/TrEMBL:Q99Z47}	SF370	1164194	24-24-0-24-24	Hypothetical protein SPy1402 {UniProtKB/TrEMBL:Q99Z47}	EYSLVYSEN_EYSLVYSEN_-_EYSLVCSEN_EYSLVYSEN
M5005_Spy1293 {UniProtKB/TrEMBL:Q99YS0}	SF370	1295036	56-56-56-0-56	Hypothetical protein SPy1569 {UniProtKB/TrEMBL:Q99YS0}	ETFAKTGQDMIFTIVIDFND_ETFAKTGQDMIFTIVIDFND_ETFAKTGQDMIFTIVIDFND_-_ETFAKTGQDMIFTIVIDFND
M5005_Spy1317 {UniProtKB/TrEMBL:Q99YP5}	SF370	1323051	93-93-93-93-93	Hypothetical protein SPy1604 {UniProtKB/TrEMBL:Q99YP5}	IIDTSGQVRPEAEILGTSIAFDYDLPKRSFRE_IIDTSGQVSPEAEILGTSIAFDYDLPERSFRE_VIDVSGNTISEADILDTSIAFDYDLPKRTFRE_VIDVSGNTISEADILDTSIAFDYDLPKRTFRE_IIDTSGQVSPEAEILGTSIAFDYDLPKRSFRE
M5005_Spy1317 {UniProtKB/TrEMBL:Q99YP5}	SF370	1323350	28-28-28-28-28	Hypothetical protein SPy1604 {UniProtKB/TrEMBL:Q99YP5}	SGLIYQDLLRF_SGLIYQDLLRF_SGVSYQDLLRF_SGVSYQDLLRF_SGLIYQDLLRF
M5005_Spy1317 {UniProtKB/TrEMBL:Q99YP5}	SF370	1323455	39-39-39-39-39	Hypothetical protein SPy1604 {UniProtKB/TrEMBL:Q99YP5}	QGTIKLNIISNTAQ_QGVTHISVRSNTIQ_QGTTKLNIISNTAQ_QGTTKLNIISNTAQ_QGTTKLNIISNTAQ
M5005_Spy1317 {UniProtKB/TrEMBL:Q99YP5}	SF370	1324079	137-137-137-137-137	Hypothetical protein SPy1604 {UniProtKB/TrEMBL:Q99YP5}	WRAQEGQVPVITTQTNQHEGTLAAEYSYLTGTNDQVALTAFKRRLAD_WRAQEGQVPVITTQTNQHEGTLAAEYSYLTGTNDQVALTAFKRRLAD_WRAQEGQVPILVEQTSHHKGSLRAEHSYVTGADDQVALTAFKRRPSD_WRAQEGQVPILVEQTSHHKGSLRAEHSYVTGADDQVALTAFKRRPSD_WRAQEGQVPILVEQTSHHTGSLRAEHSYVTGADDQVALTAFKRRLAD
M5005_Spy1400 {UniProtKB/TrEMBL:Q99YG9}	SF370	1418273	40-40-40-40-40	Putative PTS system enzyme IIB component {UniProtKB/TrEMBL:Q99YG9}	AIETQMSDRGYDVHC_AIESQMTDRGYDVHC_AIETQMSDRGYDVHC_AIETQMSDRGYDVHC_AIESQMTDRGYDVHC
M5005_Spy1407 {UniProtKB/TrEMBL:Q99YG3}	SF370	1423348	36-36-36-36-36	Putative esterase {UniProtKB/TrEMBL:Q99YG3}	PLVQENLYGMQVY_PLVQENLYGMQVY_TLVQENLFDMQVY_PLVQENLYGMQVY_PLVQENLYGMQVY
M5005_Spy1691 {UniProtKB/TrEMBL:Q99XX1}	SF370	1654178	194-194-194-194-194	Hypothetical protein SPy1985 {UniProtKB/TrEMBL:Q99XX1}	SDILVSAMDDETDYHTRRSLIAKTTLDGKEVAVVNVHLSWFDKGFLGEWEKLEKELLTLNCPLLLM_SDILVSAMADETDYHTRRSLIAKTTLDGKEVAVVNVHLSWFDKGFLGEWEKLEKELLTLNCPLLLM_SDILVSAMADETDYHTRRSLIAKTTLDGKEVAVVNVHLSWFDKGFLGEWEKLEKELLTLNCPLLLM_SDILVSAMDDETDYHTRRSLVAKTKLDGKEVAVVNVHLSWFDKGFLGEWEKLEKELLTLNCPLLLM_SDTLVSAMADETDYHTRRALLGQTTIDGREVAVVSLHLSWFDKGFVEEWQRLEAALQQLTCPVLLL
M5005_Spy1773 {UniProtKB/TrEMBL:Q99XR3}	SF370	1735967	103-103-103-103-103	Putative serine cycle enzyme {UniProtKB/TrEMBL:Q99XR3}	LGKKKYADYQDIITEIHAKSTALQASLLAAIDKDTE_LGKKKYADYQDIIEDLHTKSSRLQQDLLDAIDKDTE_LGKKKYADYQAIITEVHAKSTALQASLLAAIDKDTE_LGKKKYADYQAIITEVHAKSTALQASLLAAIDKDTE_LGKKKYADYQAIITEIHAKSTALQASLLAAIDKDTE
M5005_Spy1791 {UniProtKB/TrEMBL:Q99XP8}	SF370	1759600	211-211-211-211-211	Putative oxidoreductase {UniProtKB/TrEMBL:Q99XP8}	KTNLDGVFIHAATSAHAELASLFLNQGIPVFMDKPIADNYLMTKNLYDLAKENQTFLMAGFNRRFTPRVKKL_KTNLDGVFIHAATKAHVDLASLFLRQGIPVFMDKPLADNYDSVKYLYELAEAHHTFLMAGFNRRFAPCVKEL_KASLDGVFIHAATSAHAELASLFLNQGIPVFMDKPIADNYLMTKNLYDLAKENQTFLMAGFNRRFTPRVKKL_KTNLDGVFIHAATSAHAELASLFLNQGIPVFMDKPIADNYLMTKNLYDLAKENQTFLMAGFNRRFTPRVKKL_KASLDGVFIHAATSAHAELASLFLNQGIPIFMDKPIADNYLMTKNLYDLAKENQTFLMAGFNRRFTPRVKKL
mac {UniProtKB/TrEMBL:Q7DAM2}	SF370	711159	288-294-294-288-287	Hypothetical protein SPy0861 {UniProtKB/TrEMBL:Q7DAM2}	FDQNKDQIKRYLEEHPEKQKINFNGEQMFDVKEAIDTKNHQLDSKLFEYFKEKAFPYLSTKHLGVFPDHVIDMFINGYRLSLTNHGPTPVKEGSKDP_FDQNKEKIEAYLKKHPDKQKIMFGDQELLDVRKVINTKGDQTNSELFNYFRDKAFPGLSARRIGVMPDLVLDMFINGYYLNVYKTQTTDVNRTYQEKDR_LDQNNEKIEAYLKKHPDKQKIMFGDQELLDVRKVINTKGDQTNSELFNYFRDKAFPGLSARRIGVMPDLVLDMFINGYYLNVYKTQTTDVNRTYQEKDR_FDQNKDQIKRYLEEHPEKQKINFNGEQMFDVKEAIDTKNHQLDSKLFEYFKEKAFPYLSAKHLGVFPDHVIDMFINGYRLSLTNHGPTPVKEGSKDP_FDQ…
malM {UniProtKB/TrEMBL:Q99ZC2}	SF370	1069826	299-299-299-299-299	Putative 4-alpha-glucanotransferase {UniProtKB/TrEMBL:Q99ZC2}	LLVDDELLEAADLCDITFGTNPEAVDYAQLFQVRRPLLEKAVRAFVAEQENVCKLEAFETASSWLTDFAEFMALKEYFNNKALQDWDDETVIKRQEDSLNN_MLVDDELLEAADLCDITFGTNPEAVDYAQLFQVRRPLLEKAVRAFVAEQENVCKLEAFETASSWLTDFAEFMALKEYFNNKALQDWDDETVIKRQEDSLNN_LLVADGYLQEADLVGVDFGSDPEVVDYAQIFQARRPLLEKAVQAFLATKEGIKELAAFEAEASWLGDFAEFMSLKEHFQNKALQEWDDRAIVKREEAALHH_LLVDDELLEAADLCDITFGTNPEVVDYAQLFQVRRPLLEKAVRAFVAEQENVCKLEAFETASSWLTDFAEFMALKEYFNNKALQDWDDETVIK…
metB {UniProtKB/TrEMBL:Q1JDV4}	GAS2096	161483	0-26-0-0-0	Cystathionine beta-lyase {UniProtKB/TrEMBL:Q1JDV4}	-_PTTFLYFSYR_-_-_-
MGAS10270_Spy0385	GAS10270	387848	0-0-21-0-21	Surface antigen	-_-_QMLTAPAA_-_QMLTAPAA
MGAS10270_Spy1717	GAS10270	1662911	0-0-192-192-192	Hypothetical membrane spanning protein	NL_TL_NLNGASSFVDRRFGKQGILMGMIATGMSLVVIGLAVREMMTGPLKMGSFFKAGGSGTLMVLGITL_NLNGASPFVDRRFGKQGILVGMIATGMSLITIGLAVREMMAGQLKMGSFFKAGGSGSLMVLGITL_NLNGASPFVDRRFGKQGILVGMIATGMSLITIGLAVREMMAGQLKMGSFFKAGGSGSLMVLGITL
MGAS2096_Spy0256 {UniProtKB/TrEMBL:Q1JDK0}	GAS2096	253624	0-27-27-27-27	Hypothetical membrane spanning protein {UniProtKB/TrEMBL:Q1JDK0}	GG_GFSGGGGGGG_GFSGGGGGGG_GFSGGGGGGG_GFSGGGGGGG
MGAS2096_Spy0952 {UniProtKB/TrEMBL:Q1JBQ4}	GAS2096	914639	0-80-0-0-80	Hypothetical protein {UniProtKB/TrEMBL:Q1JBQ4}	-_GGIAAETVEEKWQDTKDAVEVYGGIAAE_-_-_SGIAAETVEEKWQDTKDAVEVYGGIATE
MGAS2096_Spy0952 {UniProtKB/TrEMBL:Q1JBQ4}	GAS2096	914819	0-24-0-24-0	Hypothetical protein {UniProtKB/TrEMBL:Q1JBQ4}	-_SDKTDADDD_-_SDKTDADDD_-
MGAS2096_Spy1794 {UniProtKB/TrEMBL:Q1J9G5}	GAS2096	1744951	0-45-0-45-0	Transcriptional regulator	-_DLNELLSKSEAFRNNS_-_DLNELLSKSEAFRNNS_-
msrA {UniProtKB/Swiss-Prot:Q9A149}	SF370	382375	60-60-60-60-60	Peptide methionine sulfoxide reductase msrA (EC 1.8.4.11) (Protein-methionine-S-oxide reductase)	KQIAYKDLVELYWTQTDPTDA_KQIAYKDLVELYWAQTDPTDA_KQIAYKDLVELYWAQTDPTDA_EEISYKELVELYWVQTDPTDA_EEISYKELVELYWAQTDPTDA
murA1 {UniProtKB/Swiss-Prot:P65458}	SF370	622291	61-61-61-61-61	UDP-N-acetylglucosamine 1-carboxyvinyltransferase 1 {UniProtKB/Swiss-Prot:P65458}	VTHLRGVEHDVVQDRIEAGTFM_VTSLHGVEHDVVQDRIEAGTFM_VTHLRGVEHDVVQDRIEAGTFM_VTSLHGVEHDVVQDRIEAGTFM_VTHLRGVEHDVVQDRIEAGTFM
mvaK1 {UniProtKB/TrEMBL:Q9A098}	SF370	723957	400-400-400-400-400	Mevalonate kinase {UniProtKB/TrEMBL:Q9A098}	HTNPSGLDAKTCLSDHAIKFIRNIGFETIEIALNGYLIIADTGIHGHTREAVNKVAQFEETNLPYLAKLGALTQALERAINQKNKVAIGQLMTQAHSALKAIGVSISKADQLVEAALRAGALGAKMTGGGLGGCM_HTNPSGLDAKTCLSDHAIKFIRNIGFETIEIALNGYLIIADTGIHGHTREAVNKVAQFEETNLPYLAKLGALTQALERAINQKNKVAIGQLMTQAHSALKAIGVSISKADQLVEAALRAGALGAKMTGGGLGGCM_HTNPSGLDAKTCLSDHAIKFIRNIGFETIKIDLGAFLIIADTGVHGHTREAVGKVAQFEETNLPYLAKLGRLTEAVEQAITQKDNQTIGQLMTQAHSALKAIGVSITKADQLVDVALKAGALGAKMT…
nanH {UniProtKB/TrEMBL:Q9A1I5}	SF370	221768	28-28-28-28-28	Putative acylneuraminate lyase {UniProtKB/TrEMBL:Q9A1I5}	ACYDDQGNISP_ACYDDQGAISP_ACYDDQGAISP_ACYDDQGAISP_ACYDDQGNISP
nox1 {UniProtKB/TrEMBL:Q99XR6}	SF370	1730833	21-21-21-21-21	Putative NADH oxidase/alkyl hydroperoxidase reductase {UniProtKB/TrEMBL:Q99XR6}	KTNNMTII_DTANMTII_KTNNMTII_KTNNLTII_DTANMTII
nrdE.2 {UniProtKB/TrEMBL:Q99Z63}	SF370	1143537	49-49-49-49-49	Putative ribonucleotide reductase alpha-chain {UniProtKB/TrEMBL:Q99Z63}	KDLFKDHFIPQASDWEAL_KSLFKDHFIPQAEDWKAL_KDLFKDHFIPQASDWEAL_KSLFKDHFIPQASDWEAL_KDLFKDHFIPQASDWKAL
parE {UniProtKB/TrEMBL:Q9A069}	SF370	754007	76-76-76-76-76	Putative DNA topoisomerase IV {UniProtKB/TrEMBL:Q9A069}	KTEKIAYAWTDGELEDLRREFGKGAIL_KTEKVSYAWTDGELEDLRKEFGKGAIL_KTEKVSYAWTYGELEDLRKEFGKGAIL_KTEKIAYAWTDGELEDLRREFGKGAIL_KTEKVSYAWTDGELEDLRREFGKGAIL
pepB {UniProtKB/TrEMBL:Q99Z53}	SF370	1157189	61-61-61-61-61	Putative oligopeptidase {UniProtKB/TrEMBL:Q99Z53}	FILLNWQDTLDNLYTLVHETGH_FMLLNWQDTLDNLYTLVHETGH_FMLLNWQDTLDNLYTLVHETGH_FMLLNWQDTLDNLYTLVHETGH_FMLLNWQDTLDNLYTLVHETGH
pepB {UniProtKB/TrEMBL:Q99Z53}	SF370	1157900	142-142-142-142-142	Putative oligopeptidase {UniProtKB/TrEMBL:Q99Z53}	VFSFYDPEVMMLHQEDYQAFLTETPELKVYNHFFDKLFQAREHVLSQAE_VFSFYDPEVMALSQEDYQAFLAETPDLKRYHHFFDKLFQTRDHVLSQAE_VFSFYDPEVMALSQEDYQAFLAETPDLKRYHHFFDKLFQTRDHVLSQAE_VFSFYDPEVMALSQEDYQAFLAETPDLKRYHHFFDKLFQTRDHVLSQAE_VFSFYDPEVMMLHQEDYQAFLTETPELKVYNHFFDKLFQAREHVLSQAE
pepDB {UniProtKB/Swiss-Prot:Q99XS1}	SF370	1721262	102-102-102-102-102	Probable dipeptidase B {UniProtKB/Swiss-Prot:Q99XS1}	KSTKEISDLVVSDPKAAQEKADKISLDRAEKTFKR_KSTKEISDLVVSDPKAAQEKADKISLDRAEKTFKR_QTNKELSQLVQTDPTAAQEKADAVSMARAEKTFKR_KTTKEISDLVVSDPKAAQEKADKISLDRAEKTFKR_KSTKEISDLVVSDPKAAQEKADKISLDRAEKTFKR
pepO {UniProtKB/TrEMBL:Q99XQ6}	SF370	1749543	67-67-67-67-67	Putative endopeptidase O {UniProtKB/TrEMBL:Q99XQ6}	TDDIRVESGAYSRALSGTPQAMDK_TDEIRVQSGTYARALSGTPQAMDK_TDDIRVESGAYSRALSGTPQAMDK_TDDIRVESGAYSRALSGTPQAMDK_TDDIRVESGAYSRALSGTPQAMDK
pflD {UniProtKB/TrEMBL:Q99XT3}	SF370	1706131	26-26-26-26-26	Putative pyruvate formate-lyase 2 {UniProtKB/TrEMBL:Q99XT3}	RLTPEELWKA_QLTPEELWQA_QLTPEELWHA_QLTPEELWQA_RLTPEELWQA
proB {UniProtKB/Swiss-Prot:Q99YJ7}	SF370	1386440	22-22-22-22-22	Glutamate 5-kinase {UniProtKB/Swiss-Prot:Q99YJ7}	LRSHVANIT_LRSHVAVIT_LRSHVAVIT_LRSHVAVIT_LRSHVAVVT
prtS {UniProtKB/TrEMBL:Q9A180}	SF370	344807	25-25-0-25-25	Putative cell envelope proteinase {UniProtKB/TrEMBL:Q9A180}	AEPKAIKKHK_AEPKAIKKHK_-_AEPKAIKKHK_AEPKAIKKHK
purF {UniProtKB/TrEMBL:Q9A1Z1}	SF370	41310	40-40-40-40-40	Putative phosphoribosylpyrophosphate amidotransferase {UniProtKB/TrEMBL:Q9A1Z1}	TRRELISANHSVDEV_TRRELISANHAADEV_TRRELISANHTVDEV_TRRELISANHAVDEV_TRRELISANHAVDEV
purK {UniProtKB/TrEMBL:Q9A1Y5}	SF370	49375	46-46-46-46-46	Phosphoribosylaminoimidazole carboxylase II {UniProtKB/TrEMBL:Q9A1Y5}	LGVLGAPLPQIQLHAPA_LGVLGAPLPTIHLHAPA_LGVLGAPLPQIQLHAPA_LGVLGAPLPTIHLHAPA_LGVLGAPLPTIHLHAPA
recN {UniProtKB/TrEMBL:Q99YX8}	SF370	1227134	37-37-37-37-37	Putative DNA repair and genetic recombination protein {UniProtKB/TrEMBL:Q99YX8}	AASELSVSRHQLAE_AASELSVSRHQLAE_AATNLSERRHQLAE_AATNLSERRHQLAE_AATNLSERRHQLAE
ruvA {UniProtKB/Swiss-Prot:P66751}	SF370	1769636	28-28-28-28-28	Holliday junction ATP-dependent DNA helicase ruvA {UniProtKB/Swiss-Prot:P66751}	ALGYKAKELKK_ALGYKATELKK_ALGYKAKELKK_ALGYKAKELKK_ALGYKATELKK
ruvA {UniProtKB/Swiss-Prot:P66751}	SF370	1770059	30-30-30-30-30	Holliday junction ATP-dependent DNA helicase ruvA {UniProtKB/Swiss-Prot:P66751}	ANGLGYMINVA_TNGLGYIINVA_ANGLGYMINVA_ANGLGYMINVA_ANGLGYMINVA
salB {UniProtKB/TrEMBL:Q99Y20}	SF370	1598139	23-23-23-23-23	Putative salivaricin A modification enzyme; amino acid dehydration {UniProtKB/TrEMBL:Q99Y20}	RETSEVLRK_SENIYLLRE_RETSEVLRK_RETSEVLRK_RETSEVLRK
scpA	GAS10270	1733263	0-0-60-0-0	C5A peptidase	-_-_TPDKKPETKPEKDSSGQTPGK_-_-
scpA {UniProtKB/Swiss-Prot:P58099}	SF370	1677226	102-0-0-51-0	C5a peptidase precursor {UniProtKB/Swiss-Prot:P58099}	APDKKPETKPEQDGSGQAPDKKPETKPEQDGSGQT_-_-_VPDKTPETKPEQDGSGQA_-
scpA {UniProtKB/TrEMBL:Q1J9L5}	GAS2096	1694372	0-51-51-0-0	C5A peptidase {UniProtKB/TrEMBL:Q1J9L5}	KP_PEQDGSGQTPDKKPEAKP_PEQDGSDQAPDKKPETKP_NL_KL
secA {UniProtKB/TrEMBL:Q99Y96}	SF370	1497019	61-61-61-61-61	Putative preprotein translocase binding subunit {UniProtKB/TrEMBL:Q99Y96}	KDAIDAIVTFARTSLVPEEFIS_KDAIDAIVTFARTSLVPEESIS_KDAIDAIVTFARTSLVPEESIS_KDAVDAIVTFARTSLVPEESIS_KDAIDAIVTFARTSLVPEESIS
ska {UniProtKB/Swiss-Prot:P10520}	SF370	1647306	235-235-211-235-235	Streptokinase A precursor {UniProtKB/Swiss-Prot:P10520}	SVQAIAGYGWLPDRPPINNSQLVVSMAGIVEGTDKKVFINFFEIDLTSQPAHGGKTEQGLSPKSKPFATDNGAMPHKLEK_PVQAIAGPEWLLDRPSVNNSQLVVSVAGTVEGTNQEISLKFFEIDLTSRPAHGGKTEQGLSPKSKPFATNSSAMPHKLEK_PVQAIAGPEWLLDRPSVNNSQLVVSVAGTVEGTNQEISLKFFEIDLTSRPAQGGKTEPGLRPKSKMPYKLEK_PVHAIAGYGWLPDRPPVNNSQLVVSMAGIVEGTDKKVFINFFEIDLTSQHAHGGKTEQGLSPKSKPFATDNGAMPHKLEK_PVQAIAGYEWLLDRPSVNNSQLVVSMAGIVEGTDKKVFINFFEIDLTSQPAHGGKTEQGLSPKSKPFATDNGAMPHKLEK
ska {UniProtKB/Swiss-Prot:P10520}	SF370	1647645	326-326-326-326-326	Streptokinase A precursor {UniProtKB/Swiss-Prot:P10520}	TDRNGKVYFADKDGSVTLPTQPVQEFLLKGHVRVRPYKEKPVQNQAKSVDVEYTVQFTPLNPDDDFRPGLKDTKLLKTLAIGDTITSQELLAQAQSILNKTHPGYTIYER_TDRNGKVYFADRDDSVTLPTQPVQEFLLSGHVRVRPYQPKAVHNSAERVNVNYEVSFVSETGNLDFTPSLKERYHLTTLAVGDSLSSQELAAIAQFILSKEHPDYIITKR_TDRNGKVYFADRDDSVTLPTQPVQEFLLSGHVRVRPYRPKAVHNSAERVNVNYEVSFVSETGDLDFTPSLRDRYHLTTLAVGDSLSSQELAAIAQFILSKEHPDYIITKR_TDRNGKVYFADKDGSVTLPTQPVQEFLLSGHVRVRPYKEKPVQNQAKSVDVKYTVQFTPLNPDDDF…
ska {UniProtKB/Swiss-Prot:P10520}	SF370	1648393	59-59-59-59-59	Streptokinase A precursor {UniProtKB/Swiss-Prot:P10520}	DKNNRVVTVYMGKRPKGAKGS_NDTNRIITVYMGKRPEGENAS_DDTNRIITVYMGKRPEGENAS_DKNNRIVTVYMGKRPKGAKGS_DKNNRVVTVYMGKRPEGENAS
SPy0400 {UniProtKB/TrEMBL:Q9A189}	SF370	337562	187-187-187-187-187	Putative DNA polymerase III delta subunit {UniProtKB/TrEMBL:Q9A189}	YQLAQEKGLLNHQAKLVAKLATNTSHLERLLQTSKLLELITQAERFVSIWLKDQLQAYLALNRL_YQLAQEKGLLNHQVKLVAKLATNTSHLERLLQTSKLLELITQAERFVSIWLKDQLQAYLALNRL_YQLAQEKGLLNHQAKLVAKLATNTSHLECLLQTSKLLELITQAERFVSIWLKDQLQAYLALNRL_YQLAQEKGLLNHQAKLVAKLATNTSHLERLLQTSKLLELITQAERFVSIWLKDQLQAYLALNRL_FQLAQERGLLRSQADLVAKLAKNVDQLEDLAQNSHFLEVMAQTERFVSIWLKDQLQAYLALNRL
SPy0503 {UniProtKB/TrEMBL:Q9A127}	SF370	405076	22-22-22-22-22	Putative exoribonuclease R {UniProtKB/TrEMBL:Q9A127}	MVALHRILE_MVALHRILE_MVALHRILE_MVALHRILE_MVTLHRILE
SPy1336 {UniProtKB/TrEMBL:Q99Z93}	SF370	1107466	22-22-22-22-22	Putative transposase-IS861 associated {UniProtKB/TrEMBL:Q99Z93}	IHMELRNRG_IHMELRNRG_IHMELRNRG_IHMELCNRG_IYLELRNRG
SPy1336 {UniProtKB/TrEMBL:Q99Z93}	SF370	1107679	53-53-53-53-53	Putative transposase-IS861 associated {UniProtKB/TrEMBL:Q99Z93}	ALPEGKLYLSPVFDSYNCE_ALPEGKLYLLPVLDGYNSE_ALPERKLYLSPVLDGYNSE_ALPEGKLYLSPVLDGYNSE_ALPEGKLYLSPVLDGYNSE
SPy1336 {UniProtKB/TrEMBL:Q99Z93}	SF370	1108072	36-36-36-36-0	Putative transposase-IS861 associated {UniProtKB/TrEMBL:Q99Z93}	KAKLKGLSPVQYR_KAKLKGLSPVQYR_KAKLKGFSPVQYR_KAKLKGFSPVQYR_-
SPy1494 {UniProtKB/TrEMBL:Q99YX9}	SF370	1226088	91-79-97-94-97	Hypothetical protein SPy1494 {UniProtKB/TrEMBL:Q99YX9}	ISQNETDKMFENLTDDRLLNELDELDEENEED_NDDSFISQNETDKMFENLTDDRLLDELD_NDDSFISQNETDKMFENLTDDRLLNELDEEDEED_NDDSFNDDSFISQNETDKMFENLTDDRLLDELD_NDDSFISQNETDKMFENLTDDRLLDELDELDELD
SPy1596 {UniProtKB/TrEMBL:Q99YQ0}	SF370	1314692	48-48-48-48-48	Putative transcriptional regulator {UniProtKB/TrEMBL:Q99YQ0}	ISSPGAVNKEKGVIEGA_VSAPGAVNKEKGIIEGA_VSAPGAVNKEKGIIEGA_ISSPGAVNKEKGVIEGA_ISSPGAVNKEKGVIEGA
SPy1813 {UniProtKB/TrEMBL:Q99Y92}	SF370	1502936	432-432-432-432-390	Hypothetical protein SPy1813 {UniProtKB/TrEMBL:Q99Y92}	EGATVIGGSADPVNARKVFDGQLGSETDNISLGWDSKQSIIFKLKEDGLIKHWRFFNDSARNPETTNKPIQEASLQIFNIKDYNLDNLLENPNKFDDEKYWITVDTYSAQGERATAFSNTLNNITSKYWRVVFDTKGDRYSSPVV_EGATVIGGSADKEMSRNVFDGSLGGDRSNLLGMSGPKSTIIFNLKESGIVKHWRFFNDRARSPQNPAEDIQEIKLQVFDSEKYDIETLLKTPNQFDKDDYWITVDSYKSKSETVNNYDQVLKMNSAKYWRVTVDTKGGNYSWPSL_AGATVIGGSADKEMSRNVFDGSLGGDRSNLLGMSGPKSTIIFNLKESGIVKHWRFFNDRARSPQNPAEDIQEIKLQVFDSEKYDIETLLKTPNQFDKDDYWITVDSY…
SPy1813 {UniProtKB/TrEMBL:Q99Y92}	SF370	1504383	136-136-163-151-124	Hypothetical protein SPy1813 {UniProtKB/TrEMBL:Q99Y92}	ARWQPKTGGVKGGIFSYAIDRDGVAHQPKKYAKQKEFKDATDNIFHS_ARWQPKTGGAKGGIFSYAIDRDGVAHQPKKYAKQKEFKDATDNIFHS_ARWQPKTGGIKGGIFSYAIDRDGVAHQPKQIAEKDKQNVKNNQPQIPEITDNIFHS_ARWQPKTGGVKGGIFSYAIDRDGVAHQPEKVAQQDKHSQTQVDEITDNIFHS_AKWQPKTGGVKGGIFSYAVDRDGVAHPKKNGYKNPKLDNIVTS
SPy1813 {UniProtKB/TrEMBL:Q99Y92}	SF370	1504542	48-48-48-48-42	Hypothetical protein SPy1813 {UniProtKB/TrEMBL:Q99Y92}	SRKDEDKANGINTDITG_SRKDEDTANGINTDITG_SRKDEDTANGINTDITG_SRKDEDKANGINTDITG_VEDESNPNIGKEIKG
SPy1813 {UniProtKB/TrEMBL:Q99Y92}	SF370	1504701	93-93-93-93-93	Hypothetical protein SPy1813 {UniProtKB/TrEMBL:Q99Y92}	PYINLLLVQVYGSQGEKGGWEPVSNRPEKTME_SYINLLLVQVYGSQGEKGVFQNDTKLVTDTPE_PYIDLLLVQVYGARGEQGEFQNDTKLVTETPE_PYIDLLLVQVYGSQGEKGVFQNDTKLVTDTPE_PYINLLLVQVYGSQGEKGGWEPVSNRPEKTME
SPy1813 {UniProtKB/TrEMBL:Q99Y92}	SF370	1504896	55-55-55-55-55	Hypothetical protein SPy1813 {UniProtKB/TrEMBL:Q99Y92}	VDKKEDTAGVERSIQVFEEI_VNGEASDENLKRSIDVFEEI_VNGEASDENLKRSIDVFEEI_VNGKASDENLKRSIDVFEEI_VNGEASDENLKRSIDVFEEI
SPy1813 {UniProtKB/TrEMBL:Q99Y92}	SF370	1505450	29-29-26-26-29	Hypothetical protein SPy1813 {UniProtKB/TrEMBL:Q99Y92}	EELSKAGQESQ_EELSKAGQESQ_EELSKEKVPE_EELSKEKVPE_EELSKAGQESQ
SPy1935 {UniProtKB/TrEMBL:Q99Y05}	SF370	1610612	31-31-31-31-31	Hypothetical protein SPy1935 {UniProtKB/TrEMBL:Q99Y05}	IWLSLFISRFTE_IWLSLFISRFTE_IWLSLFISRFTE_VWLSIFLHRFSE_VWLSIFLHRFSE
SPy2176 {UniProtKB/TrEMBL:Q99XJ6}	SF370	1809082	499-499-499-499-499	Hypothetical protein SPy2176 {UniProtKB/TrEMBL:Q99XJ6}	ATTLSDEKAKGIQSLIVGLPVLNQGIQQLNTELSTLQPPNLNADELGNSLGAIAQAAKQVIAEETAAQNEELSALQATSVYQSLTAEQQGELAAALSQSDKSQTVSAAQTILSSVQTLSTSLQSLSQEDQSKQLEQLKEAVAQIANQSNQALPGASSALTELSTGLAK_ATTLSDEKAKGIQSLIVGLPVLNQGIQQLNTELSTLHPPNLNADELGNSLGAIAQAAKQVIAEETAAQNEQLSALQATSVYQSLTAEQQGELAAALSQSDKSQTVSAAQTILSSVQTLSTGLQTLSQGNSLAQLDQLKAAVSQIASQSNQALPGASSALSELSMGLSK_STTLSDDKAKRIQSLEVGLPVLNQGIQQLNANLSTMQVPKLNTDELGNNLAAIAQAAQQLL…
SPy2176 {UniProtKB/TrEMBL:Q99XJ6}	SF370	1809611	246-246-246-246-246	Hypothetical protein SPy2176 {UniProtKB/TrEMBL:Q99XJ6}	AGSQALASGAKTAQAGSQTLSTNLAALTGASQQFQQGTGRLTSGLTTYTDGVNQVKNGLGTLSTDIPNYLNGVSRLSQGASQL_AGSQALASGAKTAQAGSQTLSTNLAALTGASQQFQQGTGRLTSGLTTYTDGVNQVKNGLGTLSTDIPNYLNGVSRLSQGASQL_TGSQALDSGAKTAQMGSQMLSDNLAGLSSASWQFQQGTNRLTSGLTAYTAGVSQVKDGLGQLSTDMPVYLNGVSRLSQGASQL_AGSQALASGAKTAQAGSQTLSTNLAALTGASQQFQQGTGRLTSGLTTYTDGVNQVKNGLGTLSTDIPNYLNGVSRLSQGASQL_TGSQALDSGAKTAQMGSQMLSDNLAGLSSASWQFQQGTNRLTSGLTAYTAGVSQVKDGLGQLS…
sunL {UniProtKB/TrEMBL:Q99YM8}	SF370	1349167	28-28-28-28-28	Putative RNA-binding Sun protein {UniProtKB/TrEMBL:Q99YM8}	GSDRSVAIMES_GSHRAVAIMES_GSDRSVAIMES_GSDRSVAIMES_GSDRAVAIMES
tatD {UniProtKB/TrEMBL:Q9A1I2}	SF370	224982	95-95-95-95-95	Hypothetical protein SPy0260 {UniProtKB/TrEMBL:Q9A1I2}	ALTLANKYANIYATIGWHPTEAGSYSEAVEEAI_ALALADQYPNVYATIGWHPTEAGSYSEAVEESI_ALTLANKYANIYATIGWHPTEAGSYSEAVEEAI_ALALADQYPNVYATIGWHPTEAGSYSEAVEESI_ALALADQYPHVYATIGWHPTEAGSYSEAVEESI
tra {UniProtKB/TrEMBL:Q8P0I4}	GAS8232	1120651	0-0-0-0-24	Hypothetical protein tra {UniProtKB/TrEMBL:Q8P0I4}	-_-_-_-_QETKVKIYE
trmD {UniProtKB/Swiss-Prot:Q9A0B6}	SF370	701147	42-42-42-42-42	tRNA (guanine-N(1)-)-methyltransferase {UniProtKB/Swiss-Prot:Q9A0B6}	KTYLRRPDLLEHYNF_KTYLRRPDLLERYDF_KTCLRRPDLLEHYNF_KTYLRRPDLLERYDF_KTYLRRPDLLERYDF
tyrS {UniProtKB/Swiss-Prot:Q9A1U3}	SF370	89833	42-42-42-42-42	Tyrosyl-tRNA synthetase {UniProtKB/Swiss-Prot:Q9A1U3}	IDNHNIVEILVAAKI_EDSLNLVDMLVTAGI_EDSLNLVDMLVTAGI_EDSLNLVDMLVTAGI_EDSLNLVDMLVTAGI
valS {UniProtKB/Swiss-Prot:Q99YS1}	SF370	1294368	82-82-82-82-82	Valyl-tRNA synthetase {UniProtKB/Swiss-Prot:Q99YS1}	GIATQAKVEERLREQGISRYDLGRDKFLD_GIATQAKVEERLREQGISRYDLGRDKFLD_GIATQAKVEERLREQGISRYDLGRDKFLD_GIATQAKVEERLRGQGITRYDLGREKFLD_GIATQAKVEERLREQGISRYDLGRDKFLD
