# Supplementary material for: Small variable segments constitute a major type of diversity of bacterial genomes at the species level
Source: Genome Biol. 2010 Apr 30;11(4):R45. doi: 10.1186/gb-2010-11-4-r45 (PMC2884548; doi:10.1186/gb-2010-11-4-r45)
Supplement: Additional file 9 — List of genes placed downstream of microdiversity loci in the E. coli five-genome alignments. [file gb-2010-11-4-r45-S9.XLS]

## Sheet: COLI5_intergenics_more_MICROD
Table S6: genes with upstream microdiversity in the E. coli alignment
Gene name	Ref Genome	orf begin	distance ( VS	Lengths of the VS on	VS identifier	annotated function
or accession			boundary -orf begin)	MG-IAI1-SAK-UMN-CFT
ahpF	MG1655	638975	108	137-21-21-63-63	172	alkyl hydroperoxide reductase, F52a subunit, FAD/NAD(P)-binding
alaV	MG1655	225499	-10	154-154-154-154-140	66	tRNA
allB	MG1655	538370	41	86-86-0-86-86	143	allantoinase
argQ	MG1655	2815881	65	135-135-0-135-139	623	tRNA
argZ	MG1655	2816156	64	275-0-0-410-0	624	tRNA
aroF	MG1655	2739171	104	72-72-72-71-72	609	3-deoxy-D-arabino-heptulosonate-7-phosphate synthase, tyrosine-repressible
arsC	CFT	4082080	191	24-24-259-23-25	781	arsenate reductase
asnB	MG1655	698399	119	332-192-192-332-192	184	asparagine synthetase B
c1109	CFT	1074541	-18	35-35-35-35-35	254	conserved hypothetical protein
c3113	CFT	2994126	12	40-41-41-39-41	607	conserved hypothetical protein
c4300	CFT	4081811	56	24-24-259-23-25	781	conserved hypothetical protein
c5516	CFT	434981	413	63-63-63-63-51	98	tRNA
cadB	MG1655	4358053	216	29-29-29-29-29	975	putative lysine/cadaverine transporter
caiT	MG1655	41930	131	113-115-120-114-114	15	L-carnitine/gamma-butyrobetaine antiporter
chaC	MG1655	1271708	83	26-26-26-26-0	301	regulatory protein for cation transport
cld	MG1655	2096324	15	133-133-133-133-130	449	regulator of length of O-antigen component of lipopolysaccharide chains
cusF	MG1655	596353	6	192-67-67-67-67	152	periplasmic copper-binding protein
cydA	MG1655	770680	75	103-103-107-107-107	198	cytochrome d terminal oxidase, subunit I
cysP	MG1655	2541549	119	163-0-0-30-0	564	thiosulfate transporter subunit ; periplasmic-binding component of ABC superfamily
dacD	MG1655	2080570	118	42-22-42-42-42	445	D-alanyl-D-alanine carboxypeptidase (penicillin-binding protein 6b)
deoD	MG1655	4618905	-8	64-87-64-64-64	1045	purine-nucleoside phosphorylase
dnaK	MG1655	12162	336	29-29-29-28-24	4	chaperone Hsp70, co-chaperone with DnaJ
ECs0074	SAK	83126	174	57-57-57-57-57	28	putative transport protein
ECs1683	SAK	1678727	50	0-0-33-0-0	291	putative sporulation protein
ECs1684	SAK	1679090	283	0-0-33-0-0	291	D-amino acid dehydrogenase subunit
EI1_16S_4	IAI1	4068279	147	45-45-48-45-45	892	rRNA
EI11531	IAI1	2384337	-45	437-110-111-437-437	536	conserved hypothetical protein, putative Zn-dependent exopeptidases
EI13162	IAI1	4013611	180	21-21-21-21-21	877	acrylsulfatase-like enzyme, posttranslationally activated by AslB (fragment)
EI13647	IAI1	4496898	-18	0-26-26-26-26	1001	putative exported protein
EI14015	IAI1	227633	402	71-71-70-71-71	68	Cell wall-associated hydrolase (C-ter part)
EI1misc_RNA_43	IAI1	1388149	48	54-54-54-54-54	328	misc_RNA
elaC	MG1655	2379629	40	70-70-70-70-70	534	binuclear zinc phosphodiesterase
entC	MG1655	624107	162	211-211-25-25-25	167	isochorismate synthase 1
ESCUMtRNA29	UMN	3254237	9	0-0-0-127-0	652	tRNA
ESCUMtRNA48	UMN	4870966	3	0-0-0-138-0	984	tRNA
ESCUMtRNA81	UMN	809439	259	0-0-0-430-0	183	tRNA
feoA	MG1655	3538184	404	102-102-83-102-102	759	ferrous iron transporter, protein A
fepB	MG1655	623732	5	211-211-25-25-25	167	iron-enterobactin transporter subunit ; periplasmic-binding component of ABC superfamily
fepE	MG1655	617476	2	272-272-272-272-303	165	regulator of length of O-antigen component of lipopolysaccharide chains
fimA	MG1655	4541137	353	22-22-0-22-22	1013	major type 1 subunit fimbrin (pilin)
fimE	MG1655	4540059	243	23-23-23-23-23	1012	tyrosine recombinase/inversion of on/off regulator of fimA
fixA	MG1655	42402	231	113-115-120-114-114	15	putative electron transfer flavoprotein subunit, ETFP adenine nucleotide-binding domain
fixC	MG1655	44179	13	28-28-28-28-0	16	putative oxidoreductase with FAD/NAD(P)-binding domain
frr	MG1655	192871	97	161-161-0-161-0	60	ribosome recycling factor
gabP	MG1655	2792274	55	220-293-220-293-219	616	gamma-aminobutyrate transporter
gadB	MG1655	1570068	246	43-43-43-43-43	358	glutamate decarboxylase B, PLP-dependent
galP	IAI1	3111011	363	0-22-22-22-22	682	D-galactose transporter
ggt	MG1655	3584845	66	33-33-33-33-33	768	gamma-glutamyltranspeptidase
gltW	MG1655	2727465	3	127-127-41-41-127	605	tRNA
gntR	MG1655	3576748	50	237-237-237-237-106	766	DNA-binding transcriptional repressor
gudP	UMN	3228532	414	0-0-0-40-0	649	putative D-glucarate transporter
hemB	MG1655	388950	167	235-234-237-237-237	111	porphobilinogen synthase
hemH	MG1655	497278	71	208-104-104-104-104	131	ferrochelatase
iscS	MG1655	2659552	78	29-29-29-29-29	590	cysteine desulfurase (tRNA sulfurtransferase), PLP-dependent
isrB	MG1655	1986021	98	26-22-25-26-26	420	misc_RNA
kdtA	MG1655	3806562	153	164-169-169-169-169	828	3-deoxy-D-manno-octulosonic-acid transferase (KDO transferase)
kdtA	IAI1	3832037	72	52-43-52-52-52	829	3-deoxy-D-manno-octulosonic-acid transferase (KDO transferase)
kgtP	MG1655	2723767	142	176-173-173-216-176	602	alpha-ketoglutarate transporter
ldrA	MG1655	1268497	48	43-43-37-44-44	299	toxic polypeptide, small
livH	MG1655	3594425	28	22-22-22-22-22	771	leucine/isoleucine/valine transporter subunit ; membrane component of ABC superfamily
lolC	MG1655	1174649	102	140-140-140-139-139	278	outer membrane-specific lipoprotein transporter subunit ; membrane component of ABC superfamily
lysZ	MG1655	780591	25	122-122-122-122-24	202	tRNA
mdtA	UMN	2453891	261	0-0-0-329-0	465	multidrug efflux system, subunit A
mdtA	MG1655	2152039	183	20-348-349-20-20	466	multidrug efflux system, subunit A
metE	MG1655	4011075	-11	158-39-157-157-39	887	5-methyltetrahydropteroyltriglutamate-homocysteine S-methyltransferase
metR	MG1655	4010838	93	158-39-157-157-39	887	DNA-binding transcriptional activator, homocysteine-binding
mutS	MG1655	2855114	172	115-115-115-115-114	636	methyl-directed mismatch repair protein
nadA	MG1655	781307	273	368-269-0-425-113	203	quinolinate synthase, subunit A
nadA	IAI1	781973	129	103-75-104-104-104	204	quinolinate synthase, subunit A
narG	MG1655	1279086	388	127-127-0-0-0	302	nitrate reductase 1, alpha subunit
narZ	UMN	1738203	54	0-0-0-31-31	350	nitrate reductase 2 (NRZ), alpha subunit
ndh	MG1655	1165307	199	90-98-90-90-90	275	respiratory NADH dehydrogenase 2/cupric reductase
nfnB	MG1655	604646	85	29-29-29-29-29	155	dihydropteridine reductase, NAD(P)H-dependent, oxygen-insensitive
nlpA	MG1655	3838015	93	21-21-21-0-21	838	cytoplasmic membrane lipoprotein-28
nlpA	IAI1	3863954	200	138-138-138-138-138	839	cytoplasmic membrane lipoprotein-28
norR	MG1655	2830310	83	32-32-32-32-32	629	DNA-binding transcriptional activator
norV	MG1655	2830497	75	32-32-32-32-32	629	flavorubredoxin oxidoreductase
nrdG	MG1655	4458386	138	41-41-73-41-41	1002	anaerobic ribonucleotide reductase activating protein
nudB	MG1655	1946655	-12	145-145-145-20-20	413	dATP pyrophosphohydrolase
nuoM	MG1655	2391062	-33	196-196-263-196-196	540	NADH:ubiquinone oxidoreductase, membrane subunit M
ompN	MG1655	1434916	126	54-54-54-54-54	328	outer membrane pore protein N, non-specific
ompN	IAI1	1387924	200	25-25-25-25-25	329	outer membrane pore protein N, non-specific
panD	MG1655	146693	201	29-29-29-29-29	42	aspartate 1-decarboxylase
pepB	MG1655	2654379	16	189-189-189-256-70	589	aminopeptidase B
pheS	MG1655	1796965	48	147-147-146-0-147	389	phenylalanine tRNA synthetase, alpha subunit
phnB	IAI1	4362415	65	0-21-20-21-21	971	conserved hypothetical protein
purE	MG1655	552322	70	69-69-69-69-487	147	N5-carboxyaminoimidazole ribonucleotide mutase
queA	MG1655	424234	71	22-22-22-148-148	121	S-adenosylmethionine:tRNA ribosyltransferase-isomerase
rcsC	MG1655	2317849	127	211-148-148-211-211	520	hybrid sensory kinase in two-component regulatory system with RcsB and YojN
recX	MG1655	2820660	26	41-215-40-41-41	626	regulatory protein for RecA
rplJ	MG1655	4178018	223	142-142-21-21-21	927	50S ribosomal subunit protein L10
rpsP	MG1655	2744206	86	199-87-87-199-87	611	30S ribosomal subunit protein S16
rrfC	MG1655	3944722	10	43-43-43-42-44	867	rRNA
rrfG	MG1655	2724209	13	49-50-49-48-50	603	rRNA
rrfH	MG1655	228755	11	71-71-70-71-71	68	rRNA
rrlG	MG1655	2727205	119	44-44-44-44-44	604	rRNA
rrsA	MG1655	4033553	216	35-33-35-34-35	891	rRNA
rrsG	MG1655	2729178	218	40-41-41-39-41	607	rRNA
rsmB	MG1655	3433228	-8	28-28-28-28-34	751	16S rRNA m5C967 methyltransferase, S-adenosyl-L-methionine-dependent
ryiA	MG1655	3984454	227	21-21-21-21-21	877	misc_RNA
sbcB	MG1655	2080779	52	42-22-42-42-42	445	exonuclease I
slt	MG1655	4628755	113	39-39-39-39-35	1048	lytic murein transglycosylase, soluble
speC	MG1655	3107176	163	48-48-48-42-48	686	ornithine decarboxylase, constitutive
ssrA	MG1655	2753614	35	62-62-62-62-62	613	misc_RNA
tnaB	MG1655	3888258	80	24-24-24-24-25	855	tryptophan transporter of low affinity
tsf	MG1655	190856	119	133-133-133-133-0	59	protein chain elongation factor EF-Ts
tusE	MG1655	1029890	71	35-35-35-35-35	254	subunit of enzyme for 2-thio modification of mnm5s2U of tRNA anticodon U
ulaA	MG1655	4418002	113	57-57-57-57-57	989	L-ascorbate-specific enzyme IIC component of PTS
ulaG	MG1655	4417647	188	57-57-57-57-57	989	putative L-ascorbate 6-phosphate lactonase
umuD	MG1655	1229989	220	494-494-494-493-0	289	DNA polymerase V, subunit D
ung	MG1655	2714775	152	23-23-23-23-23	601	uracil-DNA-glycosylase
valT	MG1655	779987	30	106-106-0-106-0	200	tRNA
valZ	MG1655	780290	43	107-107-0-0-0	201	tRNA
yaaI	MG1655	11785	15	29-29-29-28-24	4	conserved hypothetical protein
yacL	MG1655	134387	28	152-152-152-173-151	39	conserved hypothetical protein
yadD	MG1655	146967	47	29-29-29-29-29	42	putative transposase
yafE	IAI1	231358	-201	20-241-241-240-241	69	putative S-adenosyl-L-methionine-dependent methyltransferase
yajB	MG1655	424141	3	22-22-22-148-148	121	conserved hypothetical protein
yajO	MG1655	437358	17	126-0-0-0-0	125	aldoketo-oxidoreductase, NADP-binding
ybaW	IAI1	479159	23	0-29-29-0-29	128	conserved hypothetical protein
ycbX	MG1655	1006822	85	159-159-159-159-0	252	putative 2Fe-2S cluster-containing protein
ycbY	MG1655	1007066	3	159-159-159-159-0	252	putative conserved AdoMet-dependent methyltransferase with RNA interaction domain
ycfJ	MG1655	1166821	103	104-104-121-121-121	276	hypothetical protein
ycfT	MG1655	1174387	23	140-140-140-139-139	278	conserved hypothetical protein; putative inner membrane protein
yddM	MG1655	1550783	-75	170-171-170-488-488	353	putative DNA-binding transcriptional regulator
ydhA	MG1655	1716418	24	26-26-25-26-26	383	putative lipoprotein
ydiF	MG1655	1773610	88	34-35-36-36-37	387	short chain acyl-CoA transferase: fused alpha subunit ; beta subunit
ydiJ	MG1655	1766708	33	182-182-182-182-0	386	putative conserved FAD-linked oxidoreductase
ydiK	MG1655	1767097	177	182-182-182-182-0	386	conserved hypothetical protein; putative inner membrane protein
yecR	MG1655	1986245	103	26-22-25-26-26	420	hypothetical protein
yegR	MG1655	2166329	131	58-58-58-67-68	472	hypothetical protein
yegS	MG1655	2166735	220	58-58-58-67-68	472	conserved hypothetical protein
yehZ	MG1655	2217502	120	113-113-154-51-92	496	putative transporter subunit: periplasmic-binding component of ABC superfamily
yeiT	MG1655	2232054	123	28-28-28-28-28	500	putative Fe-S cluster containing oxidoreductase subunit
yeiT	IAI1	2247393	21	81-205-80-205-80	501	putative Fe-S cluster containing oxidoreductase subunit
yfbM	IAI1	2384813	117	28-21-28-28-28	537	conserved hypothetical protein
yfdX	IAI1	2484083	108	0-38-0-0-0	556	conserved hypothetical protein; putative exported protein
yfiD	MG1655	2714470	133	23-23-23-23-23	601	pyruvate formate lyase subunit
yfiL	MG1655	2739381	37	72-72-72-71-72	609	hypothetical protein
ygaY	MG1655	2806633	10	30-37-37-37-37	620	putative transporter, C-terminal fragment (pseudogene)
ygbA	MG1655	2854827	3	115-115-115-115-114	636	hypothetical protein
ygfM	MG1655	3018561	2	47-47-46-47-47	664	putative oxidoreductase
yhaH	MG1655	3250325	81	61-61-61-61-51	717	conserved hypothetical protein; putative inner membrane protein
yhaO	MG1655	3255968	218	51-51-51-51-51	720	putative transporter
yhbW	IAI1	3344933	75	0-125-0-0-0	730	putative enzyme
yhhA	MG1655	3584965	24	33-33-33-33-33	768	conserved hypothetical protein
yhiS	CFT	4083122	79	21-21-21-22-21	785	fragment of conserved hypothetical protein (partial)
yhjE	MG1655	3672808	229	216-216-217-197-198	791	putative transporter
yiaY	MG1655	3755849	57	121-121-120-121-122	815	Fe-containing alcohol dehydrogenase
yibK	MG1655	3779237	34	203-191-191-78-53	822	putative rRNA methylase
yieG	MG1655	3894631	55	42-44-43-44-44	858	conserved hypothetical protein; putative inner membrane protein
yieG	IAI1	3920710	120	57-57-57-57-57	859	conserved hypothetical protein; putative membrane protein
yiiX	MG1655	4125916	-84	267-143-143-143-143	914	putative peptidoglycan peptidase
yijE	MG1655	4134130	24	62-63-63-62-63	916	putative permease
yijO	MG1655	4146339	104	177-111-177-188-188	920	putative DNA-binding transcriptional regulator
yjfI	MG1655	4408155	120	23-23-23-23-23	987	conserved hypothetical protein
yjiJ	MG1655	4560697	51	362-362-362-362-362	1023	conserved hypothetical protein; putative inner membrane protein
yjiX	MG1655	4587101	3	46-46-46-46-114	1031	conserved hypothetical protein
yjiY	IAI1	4591734	18	0-139-0-139-0	1032	conserved hypothetical protein; putative membrane protein
yjjK	MG1655	4628544	62	39-39-39-39-35	1048	fused putative transporter subunits of ABC superfamily: ATP-binding components
yjjM	MG1655	4593873	54	261-261-261-261-263	1035	putative DNA-binding transcriptional regulator
yjjN	MG1655	4594012	-173	261-261-261-261-263	1035	putative oxidoreductase, Zn-dependent and NAD(P)-binding
ykfJ	MG1655	253466	-20	192-120-193-65-64	78	conserved hypothetical protein
ykgJ	MG1655	303405	198	38-38-38-38-32	82	putative Fe-S cluster oxidoreductase
yohN	MG1655	2184981	189	88-88-87-88-88	479	hypothetical protein
ypdI	IAI1	2484417	191	0-38-0-0-0	556	putative lipoprotein
yphF	MG1655	2677388	27	29-29-29-29-29	594	putative sugar transporter subunit: periplasmic-binding component of ABC superfamily
yqgA	MG1655	3107574	190	48-48-48-42-48	686	conserved hypothetical protein; putative inner membrane protein
yqjH	MG1655	3214512	86	158-147-158-147-158	708	putative siderophore interacting protein
yqjI	MG1655	3214800	47	158-147-158-147-158	708	putative transcriptional regulator
ytfR	UMN	4932446	11	0-0-0-189-0	1000	putative sugar transporter subunit: ATP-binding component of ABC superfamily
