# Supplementary material for: Small variable segments constitute a major type of diversity of bacterial genomes at the species level
Source: Genome Biol. 2010 Apr 30;11(4):R45. doi: 10.1186/gb-2010-11-4-r45 (PMC2884548; doi:10.1186/gb-2010-11-4-r45)
Supplement: Additional file 10 — List of genes placed downstream of microdiversity loci in the E. coli B2 five-genome alignments. [file gb-2010-11-4-r45-S10.XLS]

## Sheet: B2CINQ_intergenics_more_MICROD
Table S7: genes with upstream microdiversity in the E. coli B2 alignment
Gene name	Ref Genome	orf begin	distance ( VS	Lengths of the VS on	VS identifier	annotated function
or accession			boundary -orf begin)	S88-APEC-UTI-536-CFT
aceK	s88	4453517	0	106-106-106-273-273	477	isocitrate dehydrogenase kinase/phosphatase
acpH	s88	428541	3	148-148-148-22-148	60	acyl carrier protein phosphodiesterase
APECO1_1963	apec01	16198	9	378-378-378-381-381	4	conserved hypothetical protein; putative exported protein
APECO1_2466	apec01	4533066	435	57-57-62-57-57	476	conserved hypothetical protein
arsC	s88	3857649	250	201-201-201-201-0	417	arsenate reductase
asr	s88	1640239	321	25-25-25-25-0	193	acid shock-inducible periplasmic protein
c2729	cft	2577551	284	229-229-229-0-229	272	conserved hypothetical protein
c3046	cft	2922286	134	42-42-42-42-42	302	conserved hypothetical protein
cadB	s88	4618969	221	33-33-33-33-33	494	putative lysine/cadaverine transporter
cirA	s88	2283801	150	86-0-86-86-86	267	ferric iron-catecholate outer membrane transporter
ECOLI3457	cft	3529786	84	0-0-0-0-121	360	hypothetical protein
ECOLI4307	upec536	4451595	-35	0-0-0-84-84	478	conserved hypothetical protein
ECP_2819	upec536	2967748	-86	94-94-94-94-94	342	conserved hypothetical protein
ECP_4733	upec536	2737125	125	188-280-188-188-274	311	rRNA
ECP_4744	upec536	3536507	125	280-280-280-188-292	390	rRNA
ECP_misc_RNA_41	upec536	2663266	74	40-40-40-40-44	301	misc_RNA
ECS88_0017	s88	16217	411	39-39-39-39-39	3	conserved hypothetical protein; putative exported protein
ECS88_1264	s88	1266011	256	29-29-29-29-22	151	putative ABC transporter periplasmic binding protein
ECS88_2075	s88	2056127	66	213-213-119-119-119	221	conserved hypothetical protein
ECS88_2090	s88	2066745	65	29-29-38-38-38	229	conserved hypothetical protein
ECS88_23S_1	s88	3632280	24	21-21-21-21-0	389	rRNA
ECS88_23S_2	s88	2771703	24	21-21-21-21-0	310	rRNA
ECS88_23S_3	s88	230501	114	280-266-280-188-266	34	rRNA
ECS88_3090	s88	3043715	-25	133-133-133-124-124	337	conserved hypothetical protein
ECS88_4079	s88	4045072	9	24-24-24-24-0	444	putative PTS system transcriptional antiterminator
ECS88_4798	s88	4758433	104	48-48-48-48-48	502	putative dehydrogenase
ECS88_5S_8	s88	4448094	10	57-57-62-57-57	476	rRNA
ECS88_tRNA71	s88	2908997	43	140-0-0-0-0	315	tRNA
ECS88_tRNA89	s88	711558	4	396-396-396-0-396	82	tRNA
ESCAP1129	apec01	1198691	-73	233-142-234-233-233	136	hypothetical protein
ESCAP1159	apec01	1225881	40	28-28-28-28-28	148	hypothetical protein
ESCAP1562	apec01	1620747	136	63-63-63-63-63	184	hypothetical protein
ESCAP4735	apec01	4924167	-33	43-43-43-37-37	518	hypothetical protein
fadH	s88	3446906	122	61-61-61-61-116	373	2,4-dienoyl-CoA reductase, NADH and FMN-linked
feoA	s88	3740349	403	85-85-85-83-102	402	ferrous iron transporter, protein A
fepE	s88	642394	2	272-272-272-272-303	78	regulator of length of O-antigen component of lipopolysaccharide chains
fixC	s88	46812	13	28-28-28-28-0	10	putative oxidoreductase with FAD/NAD(P)-binding domain
gadA	s88	3881892	-29	63-63-63-63-63	419	glutamate decarboxylase A, PLP-dependent
gadB	s88	1573674	-29	63-63-63-63-63	184	glutamate decarboxylase B, PLP-dependent
holC	s88	4813498	332	21-21-21-21-21	513	DNA polymerase III, chi subunit
ldrB	apec01	1282998	235	31-31-31-31-31	152	toxic polypeptide, small
mokC	uti89	15662	108	39-39-39-39-39	3	regulatory protein for HokC, overlaps CDS of hokC
narP	s88	2323378	121	229-229-229-0-229	272	DNA-binding response regulator in two-component regulatory system with NarQ or NarX
prpC	s88	368943	1	59-59-59-174-174	58	2-methylcitrate synthase
queA	s88	428760	71	148-148-148-22-148	60	S-adenosylmethionine:tRNA ribosyltransferase-isomerase
talB	apec01	8104	64	68-68-68-68-68	2	transaldolase B
torC	uti89	1046318	31	0-0-23-0-0	117	trimethylamine N-oxide (TMAO) reductase I, cytochrome c-type subunit
torR	uti89	1046226	41	0-0-23-0-0	117	DNA-binding response regulator in two-component regulatory system with TorS
UTI89_C2243	uti89	2182494	102	27-27-39-39-39	218	hypothetical protein
UTI89_C2260	uti89	2200071	483	29-29-38-38-38	229	conserved hypothetical protein
wcaA	s88	2130432	19	46-46-46-0-0	249	putative glycosyl transferase
wcaE	s88	2126612	7	90-90-90-0-0	248	putative glycosyl transferase
yaaJ	apec01	7825	150	68-68-68-68-68	2	putative amino acid sodium/proton transporter
yahI	s88	355232	131	23-23-23-23-200	52	putative carbamate kinase
ybfM	s88	731961	424	35-35-35-28-28	85	putative outer membrane porin
ybiJ	s88	840599	139	60-60-60-60-60	95	conserved hypothetical protein
yceD	apec01	1129145	96	40-40-40-40-39	126	conserved hypothetical protein
yceF	apec01	1128985	27	40-40-40-40-39	126	conserved hypothetical protein
yciF	s88	1378725	-25	319-319-319-319-0	156	conserved hypothetical protein
ydbC	s88	1493373	70	97-97-97-86-96	173	putative aldo/keto reductase, NAD(P)-binding
yehL	s88	2241643	148	39-39-39-41-41	261	putative ABC superfamily protein
yfcU	upec536	2487115	58	0-0-0-29-29	287	putative export usher protein
yfcY	s88	2488826	114	28-28-28-28-27	289	beta-ketoacyl-CoA thiolase, anaerobic, subunit
yhaO	s88	3471550	213	55-55-55-55-55	378	putative transporter
yhgG	s88	3742925	-36	68-68-68-68-57	403	putative DNA-binding transcriptional regulator
yjbF	upec536	4451714	73	0-0-0-84-84	478	putative lipoprotein
yjcH	upec536	4510752	262	0-0-0-24-24	488	conserved hypothetical protein; putative inner membrane protein involved in acetate transport
yjfI	s88	4732242	119	23-23-23-23-23	500	conserved hypothetical protein
yjiX	s88	4933021	4	46-114-114-114-114	536	conserved hypothetical protein
yjjN	s88	4939932	110	481-479-479-479-479	539	putative oxidoreductase, Zn-dependent and NAD(P)-binding
yjjN	apec01	4989984	-173	261-263-263-263-263	540	putative oxidoreductase, Zn-dependent and NAD(P)-binding
yqjH	s88	3431998	87	147-147-147-158-158	371	putative siderophore interacting protein
yqjI	s88	3432275	46	147-147-147-158-158	371	putative transcriptional regulator
ytfA	s88	4758580	-2	48-48-48-48-48	502	putative transcriptional regulator
