# Supplementary material for: Small variable segments constitute a major type of diversity of bacterial genomes at the species level
Source: Genome Biol. 2010 Apr 30;11(4):R45. doi: 10.1186/gb-2010-11-4-r45 (PMC2884548; doi:10.1186/gb-2010-11-4-r45)
Supplement: Additional file 11 — List of genes placed downstream of microdiversity loci in the S. aureus five-genome alignments. [file gb-2010-11-4-r45-S11.XLS]

## Sheet: TableS8_MICROD
Table S8: genes with upstream microdiversity in the S. aureus alignment
Gene name	Ref Genome	orf begin	distance ( VS	Lengths of the VS on	VS identifier	annotated function
or accession			boundary -orf begin)	MU-MW2-COL-RF-MRSA
aapA {UniProtKB/TrEMBL:Q99TG6}	STAMU5	1808940	142	31-31-31-31-31	448	D-serine/D-alanine/glycine transporter {UniProtKB/TrEMBL:Q99TG6}
acnA {UniProtKB/Swiss-Prot:P63433}	STAMU5	1425617	303	483-371-429-126-104	371	Aconitate hydratase {UniProtKB/Swiss-Prot:P63433}
acpP {UniProtKB/Swiss-Prot:P0A001}	STAMU5	1292246	91	324-323-132-97-195	351	Acyl carrier protein {UniProtKB/Swiss-Prot:P0A001}
ald1 {UniProtKB/Swiss-Prot:P63478}	STAMU5	1551764	226	28-28-28-27-28	410	Alanine dehydrogenase 1 {UniProtKB/Swiss-Prot:P63478}
alsS {UniProtKB/TrEMBL:Q99S62}	STAMU5	2350970	228	216-168-175-167-191	596	Alpha-acetolactate synthase {UniProtKB/TrEMBL:Q99S62}
argD1 {UniProtKB/Swiss-Prot:P60295}	STAMU5	210350	155	32-32-32-28-32	45	Acetylornithine aminotransferase 1 {UniProtKB/Swiss-Prot:P60295}
argF {UniProtKB/Swiss-Prot:P0A099}	STAMU5	1222145	201	163-163-163-163-155	339	Ornithine carbamoyltransferase {UniProtKB/Swiss-Prot:P0A099}
arlR {UniProtKB/Swiss-Prot:P0C000}	STAMU5	1500597	353	101-101-100-401-101	390	Response regulator arlR {UniProtKB/Swiss-Prot:P0C000}
aroC {UniProtKB/Swiss-Prot:P63613}	STAMU5	1583093	99	26-26-26-26-26	415	Chorismate synthase {UniProtKB/Swiss-Prot:P63613}
aroC {UniProtKB/Swiss-Prot:Q2YY88}	STARF1	1459790	434	57-57-57-53-53	417	Chorismate synthase {UniProtKB/Swiss-Prot:Q2YY88}
cidA {UniProtKB/Swiss-Prot:P60645}	STAMU5	2685211	152	38-38-38-38-39	708	Holin-like protein cidA {UniProtKB/Swiss-Prot:P60645}
cinA {UniProtKB/TrEMBL:Q99UI8}	STAMU5	1355582	90	87-89-89-336-87	357	Competence-damage inducible protein {UniProtKB/TrEMBL:Q99UI8}
citZ {UniProtKB/TrEMBL:Q99TG7}	STAMU5	1808592	178	31-31-31-31-31	448	Citrate synthase II {UniProtKB/TrEMBL:Q99TG7}
ctaB {UniProtKB/TrEMBL:Q99UY7}	STAMU5	1172509	201	208-208-208-208-219	318	Cytochrome caa3 oxidase homologue {UniProtKB/TrEMBL:Q99UY7}
dapE {UniProtKB/Swiss-Prot:Q931I4}	STAMU5	2129757	396	23-23-23-23-22	529	Probable succinyl-diaminopimelate desuccinylase {UniProtKB/Swiss-Prot:Q931I4}
dapE {UniProtKB/Swiss-Prot:Q931I4}	STAMU5	2129757	50	280-280-280-280-277	530	Probable succinyl-diaminopimelate desuccinylase {UniProtKB/Swiss-Prot:Q931I4}
dus {UniProtKB/Swiss-Prot:P67716}	STAMU5	96775	165	21-21-21-21-21	9	Probable tRNA-dihydrouridine synthase {UniProtKB/Swiss-Prot:P67716}
esxA {UniProtKB/Swiss-Prot:Q99WU4}	STAMU5	327029	131	27-27-27-30-27	76	Virulence factor esxA {UniProtKB/Swiss-Prot:Q99WU4}
fbp {UniProtKB/TrEMBL:Q99RB9}	STAMU5	2659284	103	183-183-183-313-315	693	Fructose-bisphosphatase{UniProtKB/TrEMBL:Q99RB9}
fbp {UniProtKB/TrEMBL:Q99RB9}	STAMU5	2659284	29	22-22-22-22-22	694	Fructose-bisphosphatase{UniProtKB/TrEMBL:Q99RB9}
fdhD {UniProtKB/Swiss-Prot:P64120}	STAMU5	2404871	73	339-340-340-340-340	606	Protein fdhD homolog {UniProtKB/Swiss-Prot:P64120}
fmtB#mrp {UniProtKB/TrEMBL:Q99QR6}	STAMU5	2295309	44	64-64-64-64-66	567	FmtB protein {UniProtKB/TrEMBL:Q99QR6}
glcA {UniProtKB/TrEMBL:Q99X32}	STAMU5	216818	367	69-69-69-70-69	49	PTS enzyme II {UniProtKB/TrEMBL:Q99X32}
glcU {UniProtKB/TrEMBL:Q2YYP1}	STARF1	2264406	179	0-0-0-22-0	600	Probable glucose uptake protein {UniProtKB/TrEMBL:Q2YYP1}
glmU {UniProtKB/Swiss-Prot:Q99WA4}	STAMU5	551313	229	77-14-14-12-13	165	Bifunctional protein glmU {UniProtKB/Swiss-Prot:Q99WA4}
glvC {UniProtKB/TrEMBL:Q99RV0}	STAMU5	2447834	185	133-133-133-133-134	614	PTS system, arbutin-like IIBC component {UniProtKB/TrEMBL:Q99RV0}
hchA {UniProtKB/Swiss-Prot:P64312}	STAMU5	619304	218	22-23-22-24-28	175	Chaperone protein hchA {UniProtKB/Swiss-Prot:P64312}
hemN {UniProtKB/TrEMBL:Q99TR6}	STAMU5	1694685	125	22-22-22-22-22	437	Oxygen-independent coproporphyrinogen oxidase III {UniProtKB/TrEMBL:Q99TR6}
hemN {UniProtKB/TrEMBL:Q99TR6}	STAMU5	1694685	215	201-258-200-197-143	438	Oxygen-independent coproporphyrinogen oxidase III {UniProtKB/TrEMBL:Q99TR6}
hprK {UniProtKB/Swiss-Prot:P60700}	STAMU5	842636	256	339-282-282-168-286	256	HPr kinase/phosphorylase {UniProtKB/Swiss-Prot:P60700}
hslO {UniProtKB/Swiss-Prot:P64400}	STAMU5	567451	100	72-72-72-313-257	167	33 kDa chaperonin {UniProtKB/Swiss-Prot:P64400}
hutG {UniProtKB/Swiss-Prot:P63570}	STAMU5	2460437	80	76-76-76-76-64	617	Formimidoylglutamase{UniProtKB/Swiss-Prot:P63570}
hysA {UniProtKB/TrEMBL:Q99S67}	STAMU5	2343092	140	81-81-81-63-80	586	Hyaluronate lyase {UniProtKB/TrEMBL:Q99S67}
isaB {UniProtKB/TrEMBL:Q7A2K6}	STAMU5	2794194	28	292-292-292-292-290	744	Immunodominant antigen B {UniProtKB/TrEMBL:Q7A2K6}
lip1 {UniProtKB/Swiss-Prot:P65288}	STAMU5	2840002	435	95-95-95-96-95	762	Lipase 1 precursor {UniProtKB/Swiss-Prot:P65288}
lysC {UniProtKB/TrEMBL:Q99U91}	STAMU5	1476071	497	276-74-74-74-69	381	Aspartokinase II {UniProtKB/TrEMBL:Q99U91}
lysC {UniProtKB/TrEMBL:Q99U91}	STAMU5	1476071	366	99-106-99-11-100	382	Aspartokinase II {UniProtKB/TrEMBL:Q99U91}
map {UniProtKB/Swiss-Prot:P0A078}	STAMU5	2028272	120	84-84-84-24-254	508	Methionine aminopeptidase {UniProtKB/Swiss-Prot:P0A078}
map {UniProtKB/Swiss-Prot:P0A078}	STAMU5	2028272	252	67-67-64-8-66	509	Methionine aminopeptidase {UniProtKB/Swiss-Prot:P0A078}
modA {UniProtKB/TrEMBL:Q931G3}	STAMU5	2404582	-120	339-340-340-340-340	606	Probable molybdate-binding protein {UniProtKB/TrEMBL:Q931G3}
mprF {UniProtKB/Swiss-Prot:Q99UB9}	STAMU5	1439940	395	26-26-26-26-26	372	Probable lysylphosphatidylglycerol synthetase {UniProtKB/Swiss-Prot:Q99UB9}
murI {UniProtKB/Swiss-Prot:P63637}	STAMU5	1207170	140	30-30-30-30-28	324	Glutamate racemase {UniProtKB/Swiss-Prot:P63637}
murI {UniProtKB/Swiss-Prot:P63637}	STAMU5	1207170	102	16-16-16-21-21	325	Glutamate racemase {UniProtKB/Swiss-Prot:P63637}
MW2429 {UniProtKB/TrEMBL:Q8NUU3}	STAMW2	2592286	292	0-432-0-433-0	690	Hypothetical protein MW2429 {UniProtKB/TrEMBL:Q8NUU3}
MWrRNA15 {EMBL:BA000033}	STAMW2	2140287	33	0-93-93-85-0	545	rRNA
nrdD {UniProtKB/TrEMBL:Q99R20}	STAMU5	2766961	166	42-98-99-99-99	732	Anaerobic ribonucleoside-triphosphate reductase {UniProtKB/TrEMBL:Q99R20}
nuc {UniProtKB/Swiss-Prot:Q99VJ0}	STAMU5	894263	314	179-179-167-167-179	274	Thermonuclease precursor {UniProtKB/Swiss-Prot:Q99VJ0}
obg {UniProtKB/TrEMBL:Q99TK9}	STAMU5	1756116	102	131-262-132-0-264	443	Spo0B-associated GTP-binding protein {UniProtKB/TrEMBL:Q99TK9}
odhA {UniProtKB/Swiss-Prot:Q931R8}	STAMU5	1498302	165	91-91-91-96-281	389	2-oxoglutarate dehydrogenase E1 component {UniProtKB/Swiss-Prot:Q931R8}
pcrB {UniProtKB/Swiss-Prot:Q931N1}	STAMU5	2051177	141	17-17-17-17-28	517	Protein pcrB {UniProtKB/Swiss-Prot:Q931N1}
plc {UniProtKB/TrEMBL:Q99XB7}	STAMU5	102606	86	27-26-26-26-26	12	1-phosphatidylinositol phosphodiesterase precurosr {UniProtKB/TrEMBL:Q99XB7}
pnp {UniProtKB/TrEMBL:Q99X79}	STAMU5	150886	124	45-45-45-45-45	32	Purine nucleoside phosphorylase {UniProtKB/TrEMBL:Q99X79}
pth {UniProtKB/Swiss-Prot:P65867}	STAMU5	554891	295	32-32-32-32-32	166	Peptidyl-tRNA hydrolase {UniProtKB/Swiss-Prot:P65867}
rpiA {UniProtKB/Swiss-Prot:P66694}	STAMU5	2462738	128	32-32-32-29-29	618	Ribose-5-phosphate isomerase A {UniProtKB/Swiss-Prot:P66694}
rplU {UniProtKB/Swiss-Prot:Q99TK6}	STAMU5	1757400	78	76-202-7-7-133	444	50S ribosomal protein L21 {UniProtKB/Swiss-Prot:Q99TK6}
rpsA {UniProtKB/Swiss-Prot:Q99U14}	STAMU5	1591286	76	113-113-113-113-113	418	30S ribosomal protein S1 {UniProtKB/Swiss-Prot:Q99U14}
rpsA {UniProtKB/Swiss-Prot:Q99U14}	STAMU5	1591286	322	391-377-391-391-391	419	30S ribosomal protein S1 {UniProtKB/Swiss-Prot:Q99U14}
rpsP {UniProtKB/Swiss-Prot:P66439}	STAMU5	1300436	98	350-350-350-257-350	352	30S ribosomal protein S16 {UniProtKB/Swiss-Prot:P66439}
rRNA-16S {EMBL:BA000017}	STAMU5	530474	286	132-133-132-133-132	160	rRNA
rRNA-16S {EMBL:BA000017}	STAMU5	2305594	315	43-43-44-47-45	572	rRNA
rRNA-23S {EMBL:BA000017}	STAMU5	532393	218	33-17-33-33-138	161	rRNA
rRNA-23S {EMBL:BA000017}	STAMU5	532393	11	55-9-55-132-9	162	rRNA
rRNA-23S {EMBL:BA000017}	STAMU5	576725	11	37-38-38-161-161	170	rRNA
rRNA-23S {EMBL:BA000017}	STAMU5	1999649	33	16-93-16-93-16	506	rRNA
rRNA-23S {EMBL:BA000017}	STAMU5	2188584	212	173-173-173-86-68	546	rRNA
rRNA-23S {EMBL:BA000017}	STAMU5	2303570	13	55-9-132-55-9	570	rRNA
rRNA-23S {EMBL:BA000017}	STAMU5	2303570	234	135-135-135-30-151	571	rRNA
SACOL0481 {UniProtKB/TrEMBL:Q5HIN6}	STACOL	483148	149	55-54-55-54-54	141	Staphylococcus tandem lipoprotein {UniProtKB/TrEMBL:Q5HIN6}
SACOL0673 {UniProtKB/TrEMBL:Q5HI50}	STACOL	700616	244	166-166-166-166-166	212	Hypothetical protein {UniProtKB/TrEMBL:Q5HI50}
SACOL0978 {UniProtKB/Swiss-Prot:Q5HHB1}	STACOL	984229	495	46-46-45-153-95	289	Putative O-acetyltransferase SACOL0978 {UniProtKB/Swiss-Prot:Q5HHB1}
SACOL1258 {UniProtKB/TrEMBL:Q52K43}	STACOL	1265821	5	74-412-73-299-73	354	Hypothetical protein {UniProtKB/TrEMBL:Q52K43}
SACOL2642 {UniProtKB/TrEMBL:Q5HCS7}	STACOL	2702288	425	72-72-72-62-76	735	Hypothetical protein {UniProtKB/TrEMBL:Q5HCS7}
sarV {UniProtKB/Swiss-Prot:Q7A071}	STAMW2	2337255	347	0-56-0-0-0	605	HTH-type transcriptional regulator sarV {UniProtKB/Swiss-Prot:Q7A071}
sarV {UniProtKB/Swiss-Prot:Q99S05}	STAMU5	2395574	313	59-0-173-0-55	604	HTH-type transcriptional regulator sarV {UniProtKB/Swiss-Prot:Q99S05}
SAV0010 {UniProtKB/TrEMBL:Q99XG1}	STAMU5	14729	283	117-117-116-114-110	3	Amino acid permease {UniProtKB/TrEMBL:Q99XG1}
SAV0090 {UniProtKB/TrEMBL:Q99XC2}	STAMU5	97084	126	21-21-21-21-21	9	Hypothetical protein {UniProtKB/TrEMBL:Q99XC2}
SAV0127 {UniProtKB/TrEMBL:Q99X88}	STAMU5	141960	-34	64-64-64-64-63	28	Hypothetical protein {UniProtKB/TrEMBL:Q99X88}
SAV0128 {UniProtKB/TrEMBL:Q99X87}	STAMU5	142104	117	64-64-64-64-63	28	Similar to NAD-dependent epimerase/dehydratase family protein {UniProtKB/TrEMBL:Q99X87}
SAV0135 {UniProtKB/TrEMBL:Q99X80}	STAMU5	150635	85	45-45-45-45-45	32	Hypothetical protein {UniProtKB/TrEMBL:Q99X80}
SAV0179 {UniProtKB/TrEMBL:Q99X42}	STAMU5	197154	409	240-240-240-240-240	39	Similar to surfactin synthetase {UniProtKB/TrEMBL:Q99X42}
SAV0181 {UniProtKB/TrEMBL:Q99X40}	STAMU5	205808	48	264-264-264-286-285	42	Hypothetical protein {UniProtKB/TrEMBL:Q99X40}
SAV0186 {UniProtKB/TrEMBL:Q99X35}	STAMU5	211958	120	83-82-82-81-72	46	Similar to branched-chain amino acid transport system carrier {UniProtKB/TrEMBL:Q99X35}
SAV0190 {UniProtKB/TrEMBL:Q99X31}	STAMU5	217403	152	69-69-69-70-69	49	Hypothetical protein {UniProtKB/TrEMBL:Q99X31}
SAV0217 {UniProtKB/TrEMBL:Q932K4}	STAMU5	248972	14	48-48-48-335-151	53	Similar to NADH-dependent dehydrogenase {UniProtKB/TrEMBL:Q932K4}
SAV0264 {UniProtKB/TrEMBL:Q99WW1}	STAMU5	309020	148	330-330-330-330-330	68	Hypothetical protein {UniProtKB/TrEMBL:Q99WW1}
SAV0265 {UniProtKB/TrEMBL:Q99WW0}	STAMU5	309169	-326	330-330-330-330-330	68	Hypothetical protein {UniProtKB/TrEMBL:Q99WW0}
SAV0281 {UniProtKB/TrEMBL:Q99WU5}	STAMU5	326781	93	27-27-27-30-27	76	Hypothetical protein {UniProtKB/TrEMBL:Q99WU5}
SAV0303 {UniProtKB/TrEMBL:Q99WS4}	STAMU5	346294	282	22-22-22-22-21	88	Hypothetical protein {UniProtKB/TrEMBL:Q99WS4}
SAV0303 {UniProtKB/TrEMBL:Q99WS4}	STAMU5	346294	201	56-56-56-38-56	89	Hypothetical protein {UniProtKB/TrEMBL:Q99WS4}
SAV0305 {UniProtKB/TrEMBL:Q99WS2}	STAMU5	348256	48	16-16-16-16-30	91	Similar to NirC protein {UniProtKB/TrEMBL:Q99WS2}
SAV0341 {UniProtKB/Swiss-Prot:Q99WN6}	STAMU5	387743	144	214-154-323-154-209	100	Hypothetical UPF0324 membrane protein SAV0341 {UniProtKB/Swiss-Prot:Q99WN6}
SAV0342 {UniProtKB/TrEMBL:Q99WN5}	STAMU5	388108	10	214-154-323-154-209	100	Similar to ribosomal-protein-serine N- acetyltransferase {UniProtKB/TrEMBL:Q99WN5}
SAV0343 {UniProtKB/TrEMBL:Q99WN4}	STAMU5	388920	199	81-81-81-79-79	101	Hypothetical protein {UniProtKB/TrEMBL:Q99WN4}
SAV0343 {UniProtKB/TrEMBL:Q99WN4}	STAMU5	388920	33	101-101-102-101-101	102	Hypothetical protein {UniProtKB/TrEMBL:Q99WN4}
SAV0348 {UniProtKB/TrEMBL:Q99WM9}	STAMU5	394364	150	27-26-27-26-26	106	Hypothetical protein {UniProtKB/TrEMBL:Q99WM9}
SAV0348 {UniProtKB/TrEMBL:Q99WM9}	STAMU5	394364	204	23-23-23-23-23	107	Hypothetical protein {UniProtKB/TrEMBL:Q99WM9}
SAV0349 {UniProtKB/TrEMBL:Q99WM8}	STAMU5	394604	66	27-26-27-26-26	106	Probable transcription regulator {UniProtKB/TrEMBL:Q99WM8}
SAV0349 {UniProtKB/TrEMBL:Q99WM8}	STAMU5	394604	16	23-23-23-23-23	107	Probable transcription regulator {UniProtKB/TrEMBL:Q99WM8}
SAV0353 {UniProtKB/TrEMBL:Q99WM4}	STAMU5	398533	83	52-52-52-52-52	110	Hypothetical protein {UniProtKB/TrEMBL:Q99WM4}
SAV0354 {UniProtKB/TrEMBL:Q99WM3}	STAMU5	399072	407	52-52-52-52-52	110	Acetyl-CoA C-acetyltransferase homologue {UniProtKB/TrEMBL:Q99WM3}
SAV0361 {UniProtKB/TrEMBL:Q99WL6}	STAMU5	409087	25	109-112-112-109-109	112	Similar to mechanosensitive ion channel {UniProtKB/TrEMBL:Q99WL6}
SAV0373 {UniProtKB/TrEMBL:Q99WK4}	STAMU5	417619	102	37-31-37-31-31	117	Hypothetical protein {UniProtKB/TrEMBL:Q99WK4}
SAV0374 {UniProtKB/TrEMBL:Q99WK3}	STAMU5	417919	164	37-31-37-31-31	117	Hypothetical protein {UniProtKB/TrEMBL:Q99WK3}
SAV0377 {UniProtKB/TrEMBL:Q99WK0}	STAMU5	419626	41	147-132-132-146-141	119	Hypothetical protein {UniProtKB/TrEMBL:Q99WK0}
SAV0419 {UniProtKB/TrEMBL:Q99WI4}	STAMU5	464632	429	124-126-114-99-114	127	Hypothetical protein {UniProtKB/TrEMBL:Q99WI4}
SAV0435 {UniProtKB/TrEMBL:Q932G8}	STAMU5	481266	137	55-54-55-54-54	141	Hypothetical protein {UniProtKB/TrEMBL:Q932G8}
SAV0449 {UniProtKB/TrEMBL:Q99WF3}	STAMU5	492472	143	11-24-11-11-11	150	Hypothetical protein {UniProtKB/TrEMBL:Q99WF3}
SAV0450 {UniProtKB/TrEMBL:Q99WF2}	STAMU5	492651	28	11-24-11-11-11	150	Putative cobalamin synthesis protein {UniProtKB/TrEMBL:Q99WF2}
SAV0458 {UniProtKB/TrEMBL:Q99WE4}	STAMU5	502664	172	106-190-190-141-190	151	Sodium-dependent transporter {UniProtKB/TrEMBL:Q99WE4}
SAV0458 {UniProtKB/TrEMBL:Q99WE4}	STAMU5	502664	112	36-36-36-37-37	152	Sodium-dependent transporter {UniProtKB/TrEMBL:Q99WE4}
SAV0462 {UniProtKB/TrEMBL:Q99WE1}	STAMU5	506556	110	24-23-23-23-20	153	Similar to ABC transporter ATP-binding protein {UniProtKB/TrEMBL:Q99WE1}
SAV0600 {UniProtKB/TrEMBL:Q99W12}	STAMU5	674856	81	40-40-40-40-40	203	Similar to oxidoreducatse ion channel {UniProtKB/TrEMBL:Q99W12}
SAV0601 {UniProtKB/TrEMBL:Q99W11}	STAMU5	676240	134	295-60-60-59-59	204	Hypothetical protein {UniProtKB/TrEMBL:Q99W11}
SAV0608 {UniProtKB/TrEMBL:Q99W04}	STAMU5	683433	6	152-273-272-80-288	206	Putative endonuclease III {UniProtKB/TrEMBL:Q99W04}
SAV0609 {UniProtKB/TrEMBL:Q99W03}	STAMU5	684320	126	33-32-99-30-30	208	Similar to iron-binding protein {UniProtKB/TrEMBL:Q99W03}
SAV0609 {UniProtKB/TrEMBL:Q99W03}	STAMU5	684320	94	9-70-9-9-9	209	Similar to iron-binding protein {UniProtKB/TrEMBL:Q99W03}
SAV0609 {UniProtKB/TrEMBL:Q99W03}	STAMU5	684320	2	67-66-128-66-137	210	Similar to iron-binding protein {UniProtKB/TrEMBL:Q99W03}
SAV0663 {UniProtKB/TrEMBL:Q99VV8}	STAMU5	737707	422	44-46-46-46-46	229	Putative pit accessory protein {UniProtKB/TrEMBL:Q99VV8}
SAV0673 {UniProtKB/TrEMBL:Q99VU8}	STAMU5	748585	17	7-284-214-7-7	232	Sugar efflux transporter {UniProtKB/TrEMBL:Q99VU8}
SAV0696 {UniProtKB/TrEMBL:Q99VS6}	STAMU5	769218	158	169-169-169-169-173	239	Hypothetical protein {UniProtKB/TrEMBL:Q99VS6}
SAV0725 {UniProtKB/Swiss-Prot:P66840}	STAMU5	800717	125	208-164-220-27-28	244	Putative 5 (3 )-deoxyribonucleotidase {UniProtKB/Swiss-Prot:P66840}
SAV0726 {UniProtKB/TrEMBL:Q99VP7}	STAMU5	802999	81	91-90-91-103-91	247	Similar to multidrug resistance protein {UniProtKB/TrEMBL:Q99VP7}
SAV0755 {UniProtKB/TrEMBL:Q99VM0}	STAMU5	834968	115	170-170-170-170-174	254	Hypothetical protein {UniProtKB/TrEMBL:Q99VM0}
SAV0777 {UniProtKB/TrEMBL:Q99VK4}	STAMU5	863392	316	22-22-22-22-22	262	Hypothetical protein {UniProtKB/TrEMBL:Q99VK4}
SAV0779 {UniProtKB/TrEMBL:Q99VK2}	STAMU5	864266	-68	143-143-143-156-156	263	Carboxyesterase homologue {UniProtKB/TrEMBL:Q99VK2}
SAV0835 {UniProtKB/TrEMBL:Q99VH0}	STAMU5	906476	472	291-291-291-80-80	275	Hypothetical protein {UniProtKB/TrEMBL:Q99VH0}
SAV0835 {UniProtKB/TrEMBL:Q99VH0}	STAMU5	906476	230	155-99-100-49-160	276	Hypothetical protein {UniProtKB/TrEMBL:Q99VH0}
SAV0945 {UniProtKB/TrEMBL:Q99VD6}	STAMU5	988400	103	35-35-35-49-49	283	Hypothetical protein {UniProtKB/TrEMBL:Q99VD6}
SAV0966 {UniProtKB/TrEMBL:Q99VC4}	STAMU5	1008660	71	28-28-28-28-28	286	Similar to ATP-dependent nuclease subunit B {UniProtKB/TrEMBL:Q99VC4}
SAV1037 {UniProtKB/TrEMBL:Q99V56}	STAMU5	1087690	409	25-25-25-25-25	300	Hypothetical protein {UniProtKB/TrEMBL:Q99V56}
SAV1038 {UniProtKB/TrEMBL:Q99V55}	STAMU5	1088178	57	25-25-25-25-25	300	Similar to ferrichrome ABC transporter {UniProtKB/TrEMBL:Q99V55}
SAV1054 {UniProtKB/Swiss-Prot:P0A0M6}	STAMU5	1107077	120	43-43-43-43-44	306	Hypothetical UPF0039 protein SAV1054 {UniProtKB/Swiss-Prot:P0A0M6}
SAV1062 {UniProtKB/TrEMBL:Q7A2S9}	STAMU5	1116006	450	98-153-95-153-211	310	Chitinase B {UniProtKB/TrEMBL:Q7A2S9}
SAV1115 {UniProtKB/TrEMBL:Q7A2S8}	STAMU5	1172072	31	208-208-208-208-219	318	Heme synthase {UniProtKB/TrEMBL:Q7A2S8}
SAV1163 {UniProtKB/TrEMBL:Q99UU6}	STAMU5	1217848	300	34-34-34-34-34	335	Alpha-hemolysin {UniProtKB/TrEMBL:Q99UU6}
SAV1163 {UniProtKB/TrEMBL:Q99UU6}	STAMU5	1217848	378	296-296-296-296-291	336	Alpha-hemolysin {UniProtKB/TrEMBL:Q99UU6}
SAV1164 {UniProtKB/TrEMBL:Q99UU5}	STAMU5	1218651	472	34-34-34-34-34	335	Hypothetical protein {UniProtKB/TrEMBL:Q99UU5}
SAV1164 {UniProtKB/TrEMBL:Q99UU5}	STAMU5	1218651	132	296-296-296-296-291	336	Hypothetical protein {UniProtKB/TrEMBL:Q99UU5}
SAV1166 {UniProtKB/TrEMBL:Q99UU3}	STAMU5	1220054	-147	303-303-303-303-304	338	Hypothetical protein {UniProtKB/TrEMBL:Q99UU3}
SAV1168 {UniProtKB/TrEMBL:Q99UU1}	STAMU5	1221707	77	163-163-163-163-155	339	Hypothetical protein {UniProtKB/TrEMBL:Q99UU1}
SAV1175 {UniProtKB/TrEMBL:Q99UT5}	STAMU5	1229416	142	206-206-206-206-15	341	Similar to 2-haloalkanoic acid dehalogenase {UniProtKB/TrEMBL:Q99UT5}
SAV1262 {UniProtKB/Swiss-Prot:P63332}	STAMU5	1326933	106	3-3-28-3-3	356	Hypothetical zinc metalloprotease SAV1262 {UniProtKB/Swiss-Prot:P63332}
SAV1312 {UniProtKB/TrEMBL:Q99UG3}	STAMU5	1388167	249	34-36-36-36-0	363	Hypothetical protein {UniProtKB/TrEMBL:Q99UG3}
SAV1433 {UniProtKB/TrEMBL:Q99U55}	STAMU5	1513879	177	325-382-383-83-83	394	Similar to cell wall enzyme EbsB {UniProtKB/TrEMBL:Q99U55}
SAV1620 {UniProtKB/TrEMBL:Q99TM9}	STAMU5	1729044	317	246-131-13-13-236	440	Hypothetical protein {UniProtKB/TrEMBL:Q99TM9}
SAV1704 {UniProtKB/TrEMBL:Q99TF9}	STAMU5	1823019	129	165-307-114-192-165	453	Hypothetical protein {UniProtKB/TrEMBL:Q99TF9}
SAV1716 {UniProtKB/TrEMBL:Q99TE7}	STAMU5	1835921	71	304-303-303-266-297	458	Similar to iron-sulfur cofactor synthesis protein nifZ {UniProtKB/TrEMBL:Q99TE7}
SAV1747 {UniProtKB/TrEMBL:Q99TB7}	STAMU5	1876999	347	65-65-64-65-68	468	Similar to metal-dependent hydrolase {UniProtKB/TrEMBL:Q99TB7}
SAV1749 {UniProtKB/TrEMBL:Q99TB5}	STAMU5	1878920	186	26-26-26-23-26	469	Similar to aminoglycoside phosphotransferase {UniProtKB/TrEMBL:Q99TB5}
SAV1754 {UniProtKB/TrEMBL:Q99TB2}	STAMU5	1885081	127	196-196-196-196-194	471	Spore cortex protein homolog {UniProtKB/TrEMBL:Q99TB2}
SAV1755 {UniProtKB/TrEMBL:Q931P2}	STAMU5	1885488	87	196-196-196-196-194	471	Putative flavoprotein {UniProtKB/TrEMBL:Q931P2}
SAV1772 {UniProtKB/TrEMBL:Q99T97}	STAMU5	1908093	155	10-10-10-10-130	480	Hypothetical protein {UniProtKB/TrEMBL:Q99T97}
SAV1773 {UniProtKB/TrEMBL:Q99T96}	STAMU5	1908616	361	10-10-10-10-130	480	Arsenical resistance operon repressor homolog {UniProtKB/TrEMBL:Q99T96}
SAV1778 {UniProtKB/TrEMBL:Q99T91}	STAMU5	1912445	14	258-258-258-258-258	483	Hypothetical protein {UniProtKB/TrEMBL:Q99T91}
SAV1847 {UniProtKB/TrEMBL:Q99T31}	STAMU5	1979763	283	76-76-76-76-78	499	Hypothetical protein {UniProtKB/TrEMBL:Q99T31}
SAV1852 {UniProtKB/TrEMBL:Q99T26}	STAMU5	1985289	252	163-221-392-101-216	501	Hypothetical protein {UniProtKB/TrEMBL:Q99T26}
SAV1854 {UniProtKB/TrEMBL:Q99T24}	STAMU5	1986613	152	22-22-22-22-22	502	Hypothetical protein {UniProtKB/TrEMBL:Q99T24}
SAV1889 {UniProtKB/TrEMBL:Q7A2R3}	STAMU5	2028803	330	84-84-84-24-254	508	Hypothetical protein {UniProtKB/TrEMBL:Q7A2R3}
SAV1889 {UniProtKB/TrEMBL:Q7A2R3}	STAMU5	2028803	215	67-67-64-8-66	509	Hypothetical protein {UniProtKB/TrEMBL:Q7A2R3}
SAV1892 {UniProtKB/TrEMBL:Q99SZ4}	STAMU5	2032904	182	25-25-25-28-25	511	UDP-N-acetylmuramyl tripeptide synthetase-like {UniProtKB/TrEMBL:Q99SZ4}
SAV1893 {UniProtKB/TrEMBL:Q99SZ3}	STAMU5	2033196	88	25-25-25-28-25	511	Ferritin {UniProtKB/TrEMBL:Q99SZ3}
SAV1934 {UniProtKB/TrEMBL:Q99SV4}	STAMU5	2078282	67	201-202-207-441-201	520	Transcription regulator GntR family {UniProtKB/TrEMBL:Q99SV4}
SAV2005 {UniProtKB/TrEMBL:Q931I5}	STAMU5	2129321	20	23-23-23-23-22	529	Hypothetical protein {UniProtKB/TrEMBL:Q931I5}
SAV2005 {UniProtKB/TrEMBL:Q931I5}	STAMU5	2129321	109	280-280-280-280-277	530	Hypothetical protein {UniProtKB/TrEMBL:Q931I5}
SAV2034 {UniProtKB/TrEMBL:Q99SL3}	STAMU5	2154120	125	145-145-145-161-145	538	Hypothetical protein {UniProtKB/TrEMBL:Q99SL3}
SAV2045 {UniProtKB/TrEMBL:Q931H7}	STAMU5	2165547	-9	26-26-26-27-28	542	Probable transport system permease protein {UniProtKB/TrEMBL:Q931H7}
SAV2072 {UniProtKB/TrEMBL:Q99SI3}	STAMU5	2200285	-27	112-112-112-112-112	547	Hypothetical protein {UniProtKB/TrEMBL:Q99SI3}
SAV2074 {UniProtKB/TrEMBL:Q99SI2}	STAMU5	2202327	49	21-21-21-16-21	548	Hypothetical protein {UniProtKB/TrEMBL:Q99SI2}
SAV2101 {UniProtKB/TrEMBL:Q99SF7}	STAMU5	2231044	329	179-179-179-141-496	554	Hypothetical protein {UniProtKB/TrEMBL:Q99SF7}
SAV2166 {UniProtKB/TrEMBL:Q99S99}	STAMU5	2308704	18	265-265-264-265-131	574	Similar to multidrug resistance protein {UniProtKB/TrEMBL:Q99S99}
SAV2172 {UniProtKB/TrEMBL:Q99S94}	STAMU5	2313347	25	49-49-50-49-49	578	Hypothetical protein {UniProtKB/TrEMBL:Q99S94}
SAV2173 {UniProtKB/TrEMBL:Q931G8}	STAMU5	2313524	106	49-49-50-49-49	578	Hypothetical protein {UniProtKB/TrEMBL:Q931G8}
SAV2201 {UniProtKB/TrEMBL:Q99S68}	STAMU5	2342684	190	81-81-81-63-80	586	Similar to transcription regulators (MerR family) homolog {UniProtKB/TrEMBL:Q99S68}
SAV2309 {UniProtKB/TrEMBL:Q931G2}	STAMU5	2434843	103	62-62-62-62-62	612	Formate dehydrogenase homolog {UniProtKB/TrEMBL:Q931G2}
SAV2324 {UniProtKB/TrEMBL:Q99RU9}	STAMU5	2448164	15	133-133-133-133-134	614	Transcriptional regulator {UniProtKB/TrEMBL:Q99RU9}
SAV2335 {UniProtKB/TrEMBL:Q99RT8}	STAMU5	2460727	137	76-76-76-76-64	617	Hypothetical protein {UniProtKB/TrEMBL:Q99RT8}
SAV2337 {UniProtKB/TrEMBL:Q99RT6}	STAMU5	2462912	17	32-32-32-29-29	618	Hypothetical protein {UniProtKB/TrEMBL:Q99RT6}
SAV2368 {UniProtKB/TrEMBL:Q99RQ9}	STAMU5	2495792	100	44-44-44-44-46	627	Hypothetical protein {UniProtKB/TrEMBL:Q99RQ9}
SAV2368 {UniProtKB/TrEMBL:Q99RQ9}	STAMU5	2495792	166	165-165-165-165-165	628	Hypothetical protein {UniProtKB/TrEMBL:Q99RQ9}
SAV2383 {UniProtKB/TrEMBL:Q99RP6}	STAMU5	2511217	107	173-174-174-187-187	633	Hypothetical protein {UniProtKB/TrEMBL:Q99RP6}
SAV2417 {UniProtKB/TrEMBL:Q99RL3}	STAMU5	2546469	142	68-0-123-0-0	647	Similar to cation efflux family protein {UniProtKB/TrEMBL:Q99RL3}
SAV2417 {UniProtKB/TrEMBL:Q99RL3}	STAMU5	2546469	246	7-76-7-7-76	648	Similar to cation efflux family protein {UniProtKB/TrEMBL:Q99RL3}
SAV2417 {UniProtKB/TrEMBL:Q99RL3}	STAMU5	2546469	306	123-0-0-0-0	649	Similar to cation efflux family protein {UniProtKB/TrEMBL:Q99RL3}
SAV2429 {UniProtKB/TrEMBL:Q99RK3}	STAMU5	2561858	159	338-318-262-199-282	655	Putative ABC transporter, ATP-binding protein {UniProtKB/TrEMBL:Q99RK3}
SAV2430 {UniProtKB/TrEMBL:Q99RK2}	STAMU5	2562565	213	338-318-262-199-282	655	Hypothetical protein {UniProtKB/TrEMBL:Q99RK2}
SAV2431 {UniProtKB/TrEMBL:Q99RK1}	STAMU5	2563188	33	72-62-72-72-72	656	Hypothetical protein {UniProtKB/TrEMBL:Q99RK1}
SAV2432 {UniProtKB/TrEMBL:Q99RK0}	STAMU5	2563456	166	72-62-72-72-72	656	Similar to glycerate kinase {UniProtKB/TrEMBL:Q99RK0}
SAV2434 {UniProtKB/TrEMBL:Q99RJ8}	STAMU5	2565499	-9	29-29-29-29-28	657	Similar to bicyclomycin resistance protein TcaB {UniProtKB/TrEMBL:Q99RJ8}
SAV2451 {UniProtKB/TrEMBL:Q99RI0}	STAMU5	2587580	87	103-103-402-24-103	660	Similar to para-nitrobenzyl esterase chain A {UniProtKB/TrEMBL:Q99RI0}
SAV2470 {UniProtKB/TrEMBL:Q99RG3}	STAMU5	2607333	72	66-69-65-65-77	665	Similar to diaminopimelate epimerase {UniProtKB/TrEMBL:Q99RG3}
SAV2478 {UniProtKB/TrEMBL:Q99RF5}	STAMU5	2614958	29	30-30-30-40-39	672	Similar to oxidoreductase {UniProtKB/TrEMBL:Q99RF5}
SAV2479 {UniProtKB/TrEMBL:Q7A2L1}	STAMU5	2615247	233	30-30-30-40-39	672	Hypothetical protein {UniProtKB/TrEMBL:Q7A2L1}
SAV2512 {UniProtKB/TrEMBL:Q99RC3}	STAMU5	2655768	21	37-37-37-37-41	691	Glucarate transporter {UniProtKB/TrEMBL:Q99RC3}
SAV2513 {UniProtKB/TrEMBL:Q99RC2}	STAMU5	2656315	492	37-37-37-37-41	691	Alkaline phosphatase {UniProtKB/TrEMBL:Q99RC2}
SAV2529 {UniProtKB/TrEMBL:Q99RA6}	STAMU5	2672125	74	25-25-25-25-25	701	Similar to N-acetyltransferase {UniProtKB/TrEMBL:Q99RA6}
SAV2533 {UniProtKB/TrEMBL:Q99RA2}	STAMU5	2676298	-25	32-32-32-7-32	704	Hypothetical protein {UniProtKB/TrEMBL:Q99RA2}
SAV2537 {UniProtKB/TrEMBL:Q99R98}	STAMU5	2679597	166	95-80-95-95-95	706	Hypothetical protein {UniProtKB/TrEMBL:Q99R98}
SAV2539 {UniProtKB/TrEMBL:Q99R96}	STAMU5	2684083	26	64-60-60-53-53	707	Pyruvate oxidase {UniProtKB/TrEMBL:Q99R96}
SAV2577 {UniProtKB/TrEMBL:Q99R61}	STAMU5	2724878	3	55-56-55-55-55	718	Hypothetical protein {UniProtKB/TrEMBL:Q99R61}
SAV2578 {UniProtKB/TrEMBL:Q99R60}	STAMU5	2725009	76	55-56-55-55-55	718	Hypothetical protein {UniProtKB/TrEMBL:Q99R60}
SAV2588 {UniProtKB/TrEMBL:Q99R50}	STAMU5	2734280	17	65-65-65-65-65	725	Hypothetical protein {UniProtKB/TrEMBL:Q99R50}
SAV2589 {UniProtKB/TrEMBL:Q99R49}	STAMU5	2734498	139	65-65-65-65-65	725	Dihydroorotate dehydrogenase {UniProtKB/TrEMBL:Q99R49}
SAV2591 {UniProtKB/TrEMBL:Q99R47}	STAMU5	2736900	189	29-29-29-25-31	726	Hypothetical protein {UniProtKB/TrEMBL:Q99R47}
SAV2592 {UniProtKB/TrEMBL:Q99R46}	STAMU5	2737254	139	29-29-29-25-31	726	Hypothetical protein {UniProtKB/TrEMBL:Q99R46}
SAV2640 {UniProtKB/TrEMBL:Q99QZ8}	STAMU5	2795150	182	423-423-423-423-438	745	Similar to transcription antiterminator BglG family {UniProtKB/TrEMBL:Q99QZ8}
SAV2653 {UniProtKB/TrEMBL:Q99QY5}	STAMU5	2818836	44	53-53-53-52-52	749	Preprotein translocase secY subunit {UniProtKB/TrEMBL:Q99QY5}
SAV2686 {UniProtKB/TrEMBL:Q99QV5}	STAMU5	2854136	173	20-20-20-21-21	766	Hypothetical protein {UniProtKB/TrEMBL:Q99QV5}
SAV2686 {UniProtKB/TrEMBL:Q99QV5}	STAMU5	2854136	235	33-33-33-34-35	767	Hypothetical protein {UniProtKB/TrEMBL:Q99QV5}
SAV2687 {UniProtKB/TrEMBL:Q99QV4}	STAMU5	2854515	189	20-20-20-21-21	766	Hypothetical protein {UniProtKB/TrEMBL:Q99QV4}
SAV2687 {UniProtKB/TrEMBL:Q99QV4}	STAMU5	2854515	114	33-33-33-34-35	767	Hypothetical protein {UniProtKB/TrEMBL:Q99QV4}
SAV2700 {UniProtKB/TrEMBL:Q99QU2}	STAMU5	2866622	-195	401-401-401-408-408	774	Hypothetical protein {UniProtKB/TrEMBL:Q99QU2}
SAV2705 {UniProtKB/TrEMBL:Q99QU0}	STAMU5	2871095	174	22-22-22-22-15	781	Hypothetical protein {UniProtKB/TrEMBL:Q99QU0}
SAV2707 {UniProtKB/TrEMBL:Q99QT8}	STAMU5	2872171	152	187-53-187-53-231	782	Hypothetical protein {UniProtKB/TrEMBL:Q99QT8}
sbi {UniProtKB/TrEMBL:Q8NV09}	STAMW2	2489555	447	7-76-7-7-76	648	IgG-binding protein SBI {UniProtKB/TrEMBL:Q8NV09}
sbi {UniProtKB/TrEMBL:Q931F4}	STAMU5	2547289	394	123-0-0-0-0	649	IgG-binding protein {UniProtKB/TrEMBL:Q931F4}
sdrE {UniProtKB/TrEMBL:Q932F7}	STAMU5	637240	155	43-43-43-43-43	185	Ser-Asp rich fibrinogen-binding, bone sialoprotein-binding protein {UniProtKB/TrEMBL:Q932F7}
set14 {UniProtKB/TrEMBL:Q99WH3}	STAMU5	474568	59	30-30-30-30-30	135	Exotoxin 14 {UniProtKB/TrEMBL:Q99WH3}
set7 {UniProtKB/TrEMBL:Q932H0}	STAMU5	467825	134	61-61-61-64-59	130	Exotoxin 7 {UniProtKB/TrEMBL:Q932H0}
srtA {UniProtKB/TrEMBL:Q99RA7}	STAMU5	2671931	98	25-25-25-25-25	701	Sortase {UniProtKB/TrEMBL:Q99RA7}
sspB {UniProtKB/Swiss-Prot:Q99V46}	STAMU5	1097892	21	154-127-154-145-154	301	Staphopain B precursor {UniProtKB/Swiss-Prot:Q99V46}
treP {UniProtKB/TrEMBL:Q99WC9}	STAMU5	521787	68	383-384-385-385-367	157	Phosphoenolpyruvate-dependent and trehalose- specific PTS enzyme II {UniProtKB/TrEMBL:Q99WC9}
tRNA-Arg {EMBL:BA000017}	STAMU5	1228594	477	206-206-206-206-15	341	tRNA
tRNA-Leu {EMBL:BA000017}	STAMU5	1994167	34	2-2-90-2-2	504	tRNA
tRNA-Met {EMBL:BA000017}	STAMU5	1960386	247	156-225-227-256-227	496	tRNA
tRNA-Ser {EMBL:BA000017}	STAMU5	521226	186	76-76-76-78-79	156	tRNA
vraD {UniProtKB/TrEMBL:Q7A2K3}	STAMU5	2866905	80	401-401-401-408-408	774	Similar to vraD protein {UniProtKB/TrEMBL:Q7A2K3}
vraF {UniProtKB/TrEMBL:Q99VW0}	STAMU5	734344	41	70-70-70-70-74	225	ABC transporter ATP-binding protein {UniProtKB/TrEMBL:Q99VW0}
vraX {UniProtKB/Swiss-Prot:Q7A2W7}	STAMU5	655083	131	378-378-378-404-404	198	Protein vraX {UniProtKB/Swiss-Prot:Q7A2W7}
