# Supplementary material for: Small variable segments constitute a major type of diversity of bacterial genomes at the species level
Source: Genome Biol. 2010 Apr 30;11(4):R45. doi: 10.1186/gb-2010-11-4-r45 (PMC2884548; doi:10.1186/gb-2010-11-4-r45)
Supplement: Additional file 12 — List of genes placed downstream of microdiversity loci in the S. pyogenes five-genome alignments. [file gb-2010-11-4-r45-S12.XLS]

## Sheet: Feuil1
Table S9: genes with upstream microdiversity in the S. pyogenes alignment
Gene name	Ref Genome	orf begin	distance ( VS	Lengths of the VS on	VS identifier	annotated function
or accession			boundary -orf begin)	SF370-2096-10270-315-8232
16S ribosomal RNA {EMBL:AE004092}	SF370	1336085	312	38-66-38-66-66	227	rRNA
agaF {UniProtKB/TrEMBL:Q9A0T2}	SF370	509795	79	184-173-184-183-172	103	Putative PTS dependent N-acetyl-galactosamine-and galactosamine IIA component {UniProtKB/TrEMBL:Q9A0T2}
atpD {UniProtKB/Swiss-Prot:Q9A0I7}	SF370	619205	18	70-70-71-70-70	113	ATP synthase subunit beta {UniProtKB/Swiss-Prot:Q9A0I7}
cdd {UniProtKB/TrEMBL:Q99ZH3}	SF370	1015162	298	145-143-145-145-0	173	Putative cytidine deaminase {UniProtKB/TrEMBL:Q99ZH3}
copY {UniProtKB/TrEMBL:Q99YG4}	SF370	1422932	-183	477-477-471-477-477	245	Putative negative transcriptional regulator- cpooer transport operon {UniProtKB/TrEMBL:Q99YG4}
deoD2 {UniProtKB/TrEMBL:Q9A081}	SF370	741128	1	168-168-87-168-168	132	Putative purine nucleoside phosphorylase {UniProtKB/TrEMBL:Q9A081}
dinG {UniProtKB/TrEMBL:Q9A0S1}	SF370	520871	55	30-30-30-30-30	104	Putative ATP-dependent DNA helicase {UniProtKB/TrEMBL:Q9A0S1}
efp {UniProtKB/Swiss-Prot:P68773}	SF370	1512018	79	81-81-79-81-81	266	Elongation factor P {UniProtKB/Swiss-Prot:P68773}
fus {UniProtKB/Swiss-Prot:P69947}	GAS315	228963	295	0-0-0-118-0	42	Elongation factor G {UniProtKB/Swiss-Prot:P69947}
gabD {UniProtKB/TrEMBL:Q99ZU4}	SF370	875170	-3	31-31-29-29-31	155	Putative succinic semialdehyde dehydrogenase {UniProtKB/TrEMBL:Q99ZU4}
glpF.2 {UniProtKB/TrEMBL:Q99Y61}	SF370	1539460	168	31-31-31-31-0	272	Putative glycerol uptake facilitator protein {UniProtKB/TrEMBL:Q99Y61}
hasA {UniProtKB/Swiss-Prot:P0C0H1}	SF370	1832624	36	144-153-115-114-100	352	Hyaluronan synthase {UniProtKB/Swiss-Prot:P0C0H1}
idnO {UniProtKB/TrEMBL:Q9A0T1}	SF370	510131	76	184-173-184-183-172	103	Putative 5-keto-D-gluconate 5-reductase {UniProtKB/TrEMBL:Q9A0T1}
lacC {UniProtKB/Swiss-Prot:Q99Y14}	SF370	1604450	19	23-21-21-21-23	285	Tagatose-6-phosphate kinase {UniProtKB/Swiss-Prot:Q99Y14}
lacG {UniProtKB/Swiss-Prot:Q99Y18}	SF370	1600408	-3	145-130-130-130-145	284	6-phospho-beta-galactosidase{UniProtKB/Swiss-Prot:Q99Y18}
lepA {UniProtKB/Swiss-Prot:Q8P173}	GAS8232	853124	256	35-0-34-34-34	148	Putative lepA protein homolog {UniProtKB/Swiss-Prot:Q8P173}
leuS {UniProtKB/TrEMBL:Q1JDV2}	GAS2096	162973	171	0-36-37-36-36	26	Leucyl-tRNA synthetase {UniProtKB/TrEMBL:Q1JDV2}
lrp {UniProtKB/TrEMBL:Q99XX5}	SF370	1646880	159	39-0-0-39-0	297	Leucine-rich protein {UniProtKB/TrEMBL:Q99XX5}
M5005_Spy0366 {UniProtKB/TrEMBL:Q9A159}	SF370	370241	-133	195-34-195-195-195	66	Hypothetical protein SPy0448 {UniProtKB/TrEMBL:Q9A159}
M5005_Spy0720 {UniProtKB/TrEMBL:Q9A061}	SF370	762886	79	219-0-220-0-220	140	Putative exfoliative toxin {UniProtKB/TrEMBL:Q9A061}
M5005_Spy1087 {UniProtKB/TrEMBL:Q99Z95}	SF370	1104977	30	41-41-41-41-41	179	Hypothetical protein SPy1332 {UniProtKB/TrEMBL:Q99Z95}
M5005_Spy1407 {UniProtKB/TrEMBL:Q99YG3}	SF370	1423104	-119	477-477-471-477-477	245	Putative esterase {UniProtKB/TrEMBL:Q99YG3}
M5005_Spy1530 {UniProtKB/TrEMBL:Q99YA0}	SF370	1492855	442	30-30-30-0-30	255	Hypothetical protein {UniProtKB/TrEMBL:Q99YA0}
M5005_Spy1552 {UniProtKB/TrEMBL:Q99Y82}	SF370	1517906	104	22-22-22-22-22	267	Hypothetical protein SPy1828 {UniProtKB/TrEMBL:Q99Y82}
M5005_Spy1558 {UniProtKB/TrEMBL:Q99Y76}	SF370	1521766	8	20-20-121-121-121	269	Hypothetical protein SPy1834 {UniProtKB/TrEMBL:Q99Y76}
M5005_Spy1640 {UniProtKB/TrEMBL:Q99Y10}	SF370	1607351	126	118-112-123-112-123	286	Hypothetical protein SPy1926 {UniProtKB/TrEMBL:Q99Y10}
M5005_Spy1691 {UniProtKB/TrEMBL:Q99XX1}	SF370	1654711	30	107-107-107-103-107	303	Hypothetical protein SPy1985 {UniProtKB/TrEMBL:Q99XX1}
mac {UniProtKB/TrEMBL:Q7DAM2}	SF370	711765	7	145-145-125-146-145	126	Hypothetical protein SPy0861 {UniProtKB/TrEMBL:Q7DAM2}
metB {UniProtKB/TrEMBL:Q1JDV4}	GAS2096	161479	403	321-273-321-321-261	24	Cystathionine beta-lyase {UniProtKB/TrEMBL:Q1JDV4}
MGAS2096_Spy0017 {UniProtKB/TrEMBL:Q1JE89}	GAS2096	30347	98	398-73-398-398-398	6	Transposase {UniProtKB/TrEMBL:Q1JE89}
MGAS2096_Spy0105 {UniProtKB/TrEMBL:Q1JE01}	GAS2096	112064	5	89-89-0-89-89	17	Single-strand DNA binding protein {UniProtKB/TrEMBL:Q1JE01}
MGAS2096_Spy0217 {UniProtKB/TrEMBL:Q1JDN9}	GAS2096	216606	148	0-27-0-0-0	34	Glutamyl-tRNA synthetase {UniProtKB/TrEMBL:Q1JDN9}
MGAS2096_Spy0616 {UniProtKB/TrEMBL:Q1JCP0}	GAS2096	586308	273	0-25-0-0-0	110	Septation ring formation regulator {UniProtKB/TrEMBL:Q1JCP0}
MGAS2096_Spy0740 {UniProtKB/TrEMBL:Q1JCB6}	GAS2096	711967	7	145-145-125-146-145	126	Phage protein {UniProtKB/TrEMBL:Q1JCB6}
MGAS2096_Spy0746 {UniProtKB/TrEMBL:Q1JCB0}	GAS2096	717547	118	35-35-35-55-35	129	Hypothetical protein {UniProtKB/TrEMBL:Q1JCB0}
MGAS2096_Spy1191 {UniProtKB/TrEMBL:Q1JB15}	GAS2096	1154940	43	68-26-68-68-26	191	Transposase {UniProtKB/TrEMBL:Q1JB15}
MGAS2096_Spy1297 {UniProtKB/TrEMBL:Q1JAQ9}	GAS2096	1251583	21	0-22-0-0-22	209	Hypothetical protein {UniProtKB/TrEMBL:Q1JAQ9}
MGAS2096_Spy1749 {UniProtKB/TrEMBL:Q1J9L0}	GAS2096	1704670	-9	265-265-276-265-276	316	Hypothetical protein {UniProtKB/TrEMBL:Q1J9L0}
murD {UniProtKB/Swiss-Prot:P0C0D8}	SF370	1254900	347	28-0-0-0-0	204	UDP-N-acetylmuramoylalanine--D-glutamate ligase {UniProtKB/Swiss-Prot:P0C0D8}
purF {UniProtKB/TrEMBL:Q9A1Z1}	SF370	40107	2	220-220-293-293-220	8	Putative phosphoribosylpyrophosphate amidotransferase {UniProtKB/TrEMBL:Q9A1Z1}
pyrC {UniProtKB/Swiss-Prot:Q9A071}	SF370	750249	12	143-143-143-143-170	135	Dihydroorotase {UniProtKB/Swiss-Prot:Q9A071}
rpsO {UniProtKB/Swiss-Prot:Q1J9S0}	GAS2096	1639833	161	0-63-0-63-63	291	30S ribosomal protein S15 {UniProtKB/Swiss-Prot:Q1J9S0}
sibA {UniProtKB/TrEMBL:Q9A1Z8}	SF370	30545	329	398-73-398-398-398	6	Putative secreted protein {UniProtKB/TrEMBL:Q9A1Z8}
ska {UniProtKB/Swiss-Prot:P10520}	SF370	1647240	165	39-0-0-39-0	297	Streptokinase A precursor {UniProtKB/Swiss-Prot:P10520}
SPy0170 {UniProtKB/TrEMBL:Q9A1P3}	SF370	154817	140	321-273-321-321-261	24	Hypothetical protein SPy0170 {UniProtKB/TrEMBL:Q9A1P3}
SPy0314 {UniProtKB/Swiss-Prot:Q9A1E8}	SF370	276834	97	32-0-32-0-32	46	UPF0348 protein SPy0314/M5005_Spy0267 {UniProtKB/Swiss-Prot:Q9A1E8}
SPy0405 {UniProtKB/Swiss-Prot:Q9A187}	SF370	338599	305	39-39-39-39-39	54	Initiation-control protein yabA {UniProtKB/Swiss-Prot:Q9A187}
SPy0552 {UniProtKB/TrEMBL:Q9A0Y7}	SF370	448672	-37	73-73-73-73-73	86	Hypothetical protein {UniProtKB/TrEMBL:Q9A0Y7}
SPy0726 {UniProtKB/TrEMBL:Q9A0L1}	SF370	581118	428	227-238-239-239-239	108	Hypothetical protein SPy0726 {UniProtKB/TrEMBL:Q9A0L1}
SPy0836 {UniProtKB/TrEMBL:Q9A0C5}	SF370	687883	178	32-31-31-31-0	121	Hypothetical protein SPy0836 {UniProtKB/TrEMBL:Q9A0C5}
SPy1056 {UniProtKB/Swiss-Prot:Q99ZV5}	SF370	865597	86	28-43-43-43-43	152	UPF0324 membrane protein SPy1056/M5005_Spy0779 {UniProtKB/Swiss-Prot:Q99ZV5}
SPy1419 {UniProtKB/TrEMBL:Q99Z36}	SF370	1178313	43	367-367-367-367-367	199	Hypothetical protein SPy1419 {UniProtKB/TrEMBL:Q99Z36}
SPy1535 {UniProtKB/TrEMBL:Q99YU3}	SF370	1263992	367	24-0-24-24-24	206	Putative ribose transport operon repressor {UniProtKB/TrEMBL:Q99YU3}
SPy1546 {UniProtKB/Swiss-Prot:P0C0H5}	SF370	1273340	-73	136-0-136-136-136	207	Hypothetical acetyltransferase SPy1546/M5005_Spy1274 {UniProtKB/Swiss-Prot:P0C0H5}
SPy2199 {UniProtKB/TrEMBL:Q99XH7}	SF370	1832193	254	144-153-115-114-100	352	Hypothetical protein SPy2199 {UniProtKB/TrEMBL:Q99XH7}
spyM18_1162 {UniProtKB/TrEMBL:Q8P0X7}	GAS8232	971159	3	0-83-82-82-83	170	Hypothetical protein spyM18_1162 {UniProtKB/TrEMBL:Q8P0X7}
tRNA-Gln {EMBL:AE014074}	GAS315	689795	13	0-0-0-37-0	139	tRNA
tRNA-Glu {EMBL:AE004092}	SF370	1848306	102	33-33-33-33-33	355	tRNA
