# Supplementary material for: Small variable segments constitute a major type of diversity of bacterial genomes at the species level
Source: Genome Biol. 2010 Apr 30;11(4):R45. doi: 10.1186/gb-2010-11-4-r45 (PMC2884548; doi:10.1186/gb-2010-11-4-r45)
Supplement: Additional file 13 — Distribution of the E. coli genes placed downstream of microdiversity loci in functional categories. [file gb-2010-11-4-r45-S13.XLS]

## Sheet: Feuil3
Table S10: Distribution of the genes placed downstream of VS according to functional categories and localisation, for the E. coli alignment (upper Tables) and the E. coli B2 alignment (lower Tables)
E. coli	Functional categories (1)
	Enzymes	Repair, Division, Mobility	Regulators	Transporters and carriers	Transcription and translation factors	Membrane components and structure	RNA	Mobile elements	Not classified	Total % (n)
% of total, among genes downstream of VS	35.67	0	7.6	16.96	3.51	6.43	11.7	0	18.13	100 (171)
% of total, among all genes	37.23	1.29	9.1	16.3	5.28	9.04	3.53	3.58	14.65	100 (4416)
P(Chi square)(3)	0.746921	0.252964	0.60199	0.858185	0.428669	0.362723	9.54217e-06	0.0539928	0.325045
E. coli	Localisation (2)
	Cytoplasm	Periplasm	Internal membrane	External membrane	Exported	Unknown	Total % (n)
% of total, among genes downstream of VS	18.13	3.51	17.54	1.75	0	59.06	100 (171)
% of total, among all genes	19.27	3.13	18.3	1.95	0.05	57.31	100 (4416)
P(Chi square)	0.772557	0.827249	0.844178	0.884995	0.82302	0.723488
E. coli B2	Functional categories (1)
	Enzymes	Repair, Division, Mobility	Regulators	Transporters and carriers	Transcription and translation factors	Membrane components and structure	RNA	Mobile elements	Not classified	Total % (n)
% of total, among genes downstream of VS	27.03	0	10.81	10.81	5.41	2.7	8.11	0	35.14	100 (74)
% of total, among all genes	33.59	1.14	7.79	14.99	4.41	5.57	4.11	7.73	20.68	100 (4918)
P(Chi square)(3)	0.164852	0.282892	0.259825	0.241617	0.626222	0.210785	0.0439157	0.00379876	0.000356607
E. coli B2	Localisation (2)
	Cytoplasm	Periplasm	Internal membrane	External membrane	Exported	Unknown	Total % (n)
% of total, among genes downstream of VS	20.27	2.7	6.76	2.7	0	67.57	100 (74)
% of total, among all genes	22.56	3	17.6	1.9	0.04	54.91	100 (4918)
P(Chi square)	0.583776	0.860401	0.00442044	0.557893	0.841449	0.0109498
(1) Functional categories assigned to MG1655 genes (for E. coli Tables) or S88 genes (for E. coli B2 Tables) are those assigned in the ColiScope database under column ProductType
(http://www.genoscope.cns.fr/agc/mage/wwwpkgdb/MageHome/ )
(2) Localisations are those assigned in the ColiScope database (http://www.genoscope.cns.fr/agc/mage/wwwpkgdb/MageHome/ ).
(3) Unilateral test. In bold, p-values below 5%
